# Supplementary material for: Investigation of inhibition effect of daidzein on osteosarcoma cells based on experimental validation and systematic pharmacology analysis
Source: PeerJ. 2021 Aug 31;9:e12072. doi: 10.7717/peerj.12072 (PMC8415282; doi:10.7717/peerj.12072)
Supplement: Supplemental Information 1 [file peerj-09-12072-s001.txt]

ESR1
PIM1
MMP3
ESR2
MAPK8
CES1
CA2
MAPK10
CDK2
AR
ALB
STS
APOA2
PGR
MMP13
ANG
DUSP6
F2
MIF
FNTA
ADAM17
DPP4
CHEK1
MAPK14
PYGL
GSR
PPARD
PNP
ESRRG
EGFR
HSD11B1
HSD17B1
PDE4B
FGFR1
MMP8
NR3C2
GC
KDR
SHBG
CCNA2
PCK1
NOS3
DCK
TTR
ALDH2
HSP90AA1
HK1
HPN
PDPK1
PDE4D
HSPA8
ADH5
AHCY
CTNNA1
CDK6
SULT2A1
AKR1C1
AKR1C3
BACE1
PLAU
PTPN11
EPHB4
NQO2
CTSK
NR1H4
REG1A
KIF11
DHODH
PTPN1
ATOX1
AKR1B1
SOD2
SHMT1
UCK2
CYP2C9
CBR1
CASP3
ERBB4
TNK2
AMD1
MET
NQO1
NR1H3
HDAC8
SEC14L2
NR1H2
RNASE3
F10
RHOA
RXRA
TPI1
DHFR
TRAPPC3
TGFBR1
PDE5A
NR1I2
ELANE
SULT1E1
GCK
CRABP2
RAB11A
IMPA1
GPI
FKBP1A
THRB
THRA
SULT2B1
GSTT2B
MAOB
SERPINA1
CTSS
DTYMK
PAH
LCK
FABP4
JAK3
F7
SDS
CHIT1
JAK2
FABP6
AURKA
XIAP
AGXT
MME
MMP2
NMNAT1
KIT
GSK3B
GSTA1
OTC
CBS
CDK7
ARG1
GCDH
MMP12
SYK
RAB5A
TGM3
S100A9
SRC
NR3C1
FABP3
PIK3R1
RARA
BHMT
VDR
LYZ
ABL1
FABP7
DPEP1
TPH1
MTAP
FECH
HPRT1
HAGH
HINT1
ACPP
HNF4G
ADK
RARG
F11
OAT
MAPKAPK2
PDK2
HMGCR
PPARG
HEXB
MMP9
HRAS
BIRC7
REN
ARHGAP1
RBP4
TEK
PAPSS1
KAT2B
TGFB2
NT5M
CDC42
IL2
MMP16
IMPDH2
GSTM2
HCK
HADH
CTSB
SELE
PLA2G2A
PPP1CC
GSTA3
RNASE2
NOS2
BST1
GSTM1
RORA
AMY2A
RAB9A
GSTP1
ERI1
INSR
FKBP1B
EEA1
ADAM33
DUT
EIF4E
HNMT
ARL5A
RARB
CASP1
GART
GLO1
FOLH1
ITPKA
PNMT
WARS
GMPR
LTA4H
GP1BA
APAF1
FGG
RXRB
AK1
TPSB2
BCAT2
BTK
MAP2K1
DAPK1
AKT1
ATIC
TTPA
IVD
RAC1
RFK
FKBP3
UAP1
TRDMT1
SULT1A1
RND3
TAP1
PROCR
CRYZ
RAP2A
