# Supplementary material for: Investigation of inhibition effect of daidzein on osteosarcoma cells based on experimental validation and systematic pharmacology analysis
Source: PeerJ. 2021 Aug 31;9:e12072. doi: 10.7717/peerj.12072 (PMC8415282; doi:10.7717/peerj.12072)
Supplement: Supplemental Information 2 [file peerj-09-12072-s002.txt]

TP53
CHEK2
RB1
RECQL4
GRM4
SQSTM1
WRN
EGFR
AKT1
EZH2
MET
MMP2
MYC
VEGFA
RUNX2
SIRT1
GSTP1
DHFR
BMI1
PHLDA2
KCNH1
TNFRSF11A
JUN
MIR130B
MIR93
LOX
MIR328
RFC1
MIR106B
WT1
NR1I2
CYP3A4
ESRRA
EXT1
CCNB3
TOPORS
EIF2S1
EXT2
BRD4
FOLR1
MIR302B
BCOR
PRDX2
ZW10
MST1R
RGS1
TAF15
BRCA2
CDKN2A
CITED2
IL3
MDM2
LZIC
AKAP12
ATRX
MTAP
RPS19
LMNA
NFIB
CDK4
CDKN1A
YAP1
AHSA1
MTCO2P12
ADAMTS6
H3P10
CRK
MAPK14
CCN2
CTNNB1
ADAMTS17
EGF
EPHB2
ERBB2
ERCC1
ERCC2
ESR1
FGFR1
FOXM1
TBC1D9
FBXW11
FN1
FOS
MTOR
RNF19A
POLDIP2
GLDC
GLI2
CD274
GSK3B
HIF1A
HMGB1
APEX1
IGF1
IGF1R
IL1B
IL6
CXCL8
MALAT1
STMN1
MIR143
MIR145
MIR21
MIR214
MIR27A
MIR34A
MMP9
MIR133B
COX2
TNFRSF11B
PCNA
WWOX
ABCB1
PIK3CA
PIK3CB
PIK3CD
PIK3CG
PLK1
TUG1
MAPK1
MAPK3
PTEN
PTH
PTGS2
PTK2
CCND1
BCL2
ACTB
ROCK1
S100A4
BGLAP
BMP2
SOX2
SPP1
STAT3
TBX5
ZEB1
TGFB1
TNF
EZR
CXCR4
AIMP2
CASP3
TNFSF11
TNFSF10
PROM1
CCK
GRAP2
CD44
E2F1
FGF2
SETD2
MIR126
MIR144
MIR19A
PTH1R
SOX9
COPS3
MTDH
CTLA4
SATB2
GDF2
HPGDS
HSPA4
CCN1
FAS
KIT
MIR183
MIR20A
MIR22
MIR17HG
MIR335
MEG3
MAPK8
SOX4
TGFA
VDR
XIST
BECN1
WIF1
PARP1
ERCC5
ALB
GH1
NEAT1
NR3C1
ANXA5
HSP90AA1
MIR140
MIR142
MIR150
MIR17
MIR203A
MIR221
MCL1
MMP13
NOTCH1
PMP22
POU5F1
ZNF395
MAPK7
PTHLH
MIR451A
SEMA6A
RAC1
CXCL12
SLC2A1
SLC19A1
MIR542
THBS1
TWIST1
WNT5A
FSD1
FSD1L
AURKB
TMED7-TICAM2
COMMD3-BMI1
ZNRD2
DCTN6
LOC110013312
H3P23
TIMM8A
FASN
FOXO1
SMUG1
GLI1
GSTT1
HSPA5
IFI27
IGF2
TICAM2
MIR132
MIR155
MIR199A1
MIR199A2
MIR206
MIR210
MIR217
MIR223
MIR30A
SMAD2
MIR340
TMED7
GDE1
SLC12A9
PSMD9
MIR503
RAF1
ROS1
POU5F1P3
POU5F1P4
UCA1
SPARC
VIM
HMGN5
CASP9
CUL4B
CASR
TNKS
MIR664A
SNHG16
MICA
CDK6
FOXC2-AS1
CHEK1
PLAAT3
CLU
CXADR
DNMT1
EPAS1
ERBB4
ESR2
FOXO3
CDK19
SNHG1
FOXP1
GSTM1
HAS2
HMGA1
XIAP
ICAM1
IGFBP5
ITGB1
BCAR4
MIR100
MIR106A
MIR134
MIR139
MIR148A
MIR182
MIR195
MIR205
MIR212
MIR29A
MIR29B1
CD99
MMP3
MIR135B
MSN
ATM
MIR382
LEF1
SERPINF1
PPARG
ACKR3
MIR491
BAX
PVT1
RELA
SDC2
SKP2
BMP7
TIMP2
CD276
COL18A1
CASP8
RECK
CDC20
CDKN2B-AS1
HOTAIR
ABCB6
CDH11
TRIM13
CDKN1B
NDRG1
PDPN
LILRB1
COL1A1
SLCO6A1
PTRH1
CREB1
DUSP1
E2F2
ECT2
EIF4E
AKT2
EWSR1
ALDH1A1
FGFR3
FGFR2
DKK1
PDCD4
NOB1
OBP2A
HLA-DOA
HRAS
HSF1
HTC2
IDH1
SOX2-OT
IGFBP3
IL1A
IL11RA
IRS1
JAK2
GSTK1
KDR
KISS1
KIF22
KRAS
LDHA
LIF
MIR127
MIR141
MIR152
MIR15A
MIR184
MIR186
MIR204
ARR3
MIR29B2
MIR29C
MIR31
SMAD4
MDM4
MKI67
MMP1
ABCC1
ZFAS1
MIR376C
MTX1
ATF4
NME1
YBX1
MIR375
MIR422A
PAEP
SIRT6
NANS
PRKAR1A
MAP2K7
DANCR
MIR497
KMT2C
RNASE3
GAS5
MIR486-1
TSPAN31
SATB1
BGN
CCL2
GORASP1
SIX1
WNK1
CXADRP1
SNAI1
SPG7
SRC
SYT1
TAZ
MIR33B
MIR590
TGFB2
HSP90B1
VCP
VWF
MIR765
FER1L4
HAVCR2
SNHG12
CAV1
TP63
RIPK1
TNFRSF10B
CCNB1
CCNE1
KLF4
ATG5
ROCK2
CD47
ZEB2
CDK11B
NR1I3
CDH2
MIR708
MIR874
MIR1908
KLRC4-KLRK1
CDK2
CDKN2B
AGPAT2
KHDRBS1
PLK2
CKAP4
IL24
RASSF1
H3P5
SP7
ADM
CRP
CTBP1
CYC1
DCN
DDB1
JAG1
EDN1
EGR1
EPHA2
ERBB3
ERG
F3
MED19
FBN1
ZEB1-AS1
FHIT
KLRK1
FLT1
PRAME
NUP62
ALK
FRZB
GNL3
LATS2
GHR
DKK3
SGSM3
ANPEP
GTF2H1
SENP1
ANXA2
HDAC2
HGF
FOXA1
HOXA9
APC
AGFG1
HES1
HSPB1
HSPB2
TNC
IFNA1
IFNA13
IFNG
MACC1
APRT
IL2
IL6R
IL10
IL11
AR
ITGA2
ITGAV
RHOA
KMT5A
LGALS1
LIMK1
LPA
LRP5
LSAMP
MIR107
MIR122
MIR130A
MIR136
MIR137
MIR18A
MIR181A2
MIR191
MIR192
MIR193A
MIR199B
MIR200B
MIR200C
MIR211
MIR224
MIR23A
MIR23B
MIR25
MIR26B
MIR301A
MIR320A
MIR34C
MAD2L1
SMAD1
SMAD7
MEF2D
MAP3K5
MFAP1
MMP7
MMP16
MNAT1
MIR330
MIR370
MXI1
NFKB1
NOTCH3
ROR2
MIR361
MIR377
MIR381
OXA1L
SERPINE1
PAX3
SOST
ING4
DCTN4
PDGFA
PDGFRB
PECAM1
PFKFB3
CDK14
PIM1
PKM
PTPA
FBXW7
MIR449A
MAP2K1
POLE4
PAK5
TP73-AS1
RAB22A
MIR409
MIR410
MIR202
MIR493
MIR506
POLD4
RAC2
RAD51
TRIM27
RPE65
MAP2K4
SFRP2
EBF2
BMP6
SP1
AURKA
MIR421
TERT
TGFBR1
TIMP3
TP73
TRAF6
OIP5-AS1
NR1H2
UVRAG
TRPV1
WEE1
WNT1
XRCC3
CA9
GGCT
PDCD1LG2
HMGA2
FZD1
ARHGAP24
RPAIN
AFAP1-AS1
ABCC3
HSPB3
IL33
XPR1
RECQL5
ABCG2
GDF15
DCAF1
HDAC9
HDAC4
CDK1
TRIM14
MIR300
MIR885
MIR543
HDAC6
BCL2L11
CDH4
MIR1247
MIR1301
MIR466
RANBP9
LINC01672
MIR210HG
SPRY4-IT1
NNT-AS1
PCAT1
LSINCT5
CDK5
CDK8
CDK9
SPRY2
CDR1-AS
KLF2
TUBA1B
NDC80
TACC3
CEBPA
CEBPB
CIB1
ATG7
ARPC1A
PDLIM5
POSTN
IGF2BP1
USP39
NES
FRS2
PPARGC1A
FERMT2
RIPK3
NUDT21
CHI3L1
PRRT2
CYTOR
KLF8
CISH
FOXP4
TWIST2
LINC00161
AADAC
COL11A2
KLF6
ATF2
CRYAB
CSF3
VCAN
SPC24
SATB2-AS1
CTSB
CTSL
IRX2
CYP19A1
DAXX
GADD45A
DDOST
DDX5
DPEP1
ATN1
AGTR1
E2F3
EDA
LPAR1
AHR
EP300
ERCC3
ERCC4
ETS2
SKA1
EFEMP1
HOXA11-AS
FGF1
FGF5
ATF6
FOXF1
NT5C2
CNOT1
FOXC2
KDM4C
FLI1
MCF2L
SASH1
ANGPTL2
FOSB
FOSL2
FPGS
FPR2
SLC7A11
ALOX5
FRA16D
NR5A2
ALPP
FTL
CASC2
GABPA
AMBN
DCAF13
WWTR1
NOC2L
GFRA1
RNU1-1
HBP1
LAMP3
GLS
GNAS
GPI
CXCR3
EWSAT1
LYPD5
TUSC7
DLX6-AS1
TRIM59
ARHGAP35
BRD7
GRM5
MSH6
GZMB
H2AX
H3-3A
H3-3B
HDAC1
HIC1
HK2
HLA-A
HMGCR
HOXB7
HOXC10
BIRC2
HSD11B2
BIRC3
IRF8
IDH2
IGF2R
RBPJ
KLK3
IL2RA
FASLG
CXCR1
CXCR2
IL12A
TNFRSF9
ILK
IMPDH2
ING1
ING2
ITGA6
JUNB
JUND
LINC01116
SNHG5
LGALS3
LIMK2
DICER1-AS1
FENDRR
LINC00511
HAGLR
LINC01194
LUM
MIRLET7G
MIR10B
MIR125A
MIR146A
MIR149
MIR15B
MIR16-1
MIR181C
MIR185
MIR187
MIR19B1
MIR208A
MIR215
MIR216A
MIR222
MIR299
MIR302A
MIR30C1
MIR30C2
MIR33A
MIR95
MIR98
CAPRIN1
STS
BLID
MDK
MECP2
MGMT
MICB
MID1
MIF
MAP3K10
MMP11
MMP14
MIAT
MIR338
MIR342
MIR374A
MSH3
ASS1
MST1
MT2A
ATP6
MTHFR
MUC4
MYCN
ATF3
ATIC
NFE2L2
NME2
NPY
NOTCH2
CCN3
NOVA1
NTRK1
MIR376A1
MIR378A
MIR384
MIR424
ODC1
OXTR
P2RX5
P2RX7
PRDX1
PRKN
PAX6
GAL
PLEKHO1
ZBTB7A
SIRT7
PDGFB
PDGFRA
PDK1
PLA2G4A
PLAU
PLD1
PML
FXYD6
SOX18
POU2F1
FBLIM1
TET2
FKBP14
IMP3
MIR448
URGCP
PRKCA
PRKCB
PRKCG
EIF2AK2
DIABLO
PSMC2
GOPC
PLXDC1
MIR363
MIR485
MIR488
MIR490
MIR146B
MIR494
MIR495
MIR193B
MIR181D
MIR522
MIR499A
MIR504
MIB1
PTN
HAS2-AS1
RDX
RECQL
RET
RPS6KA3
S100A6
S100A9
CCL5
CCL18
CX3CL1
SNHG6
MMS19
SFRP1
SRSF3
MNX1-AS1
FBXW4
SHOX
SLC1A3
BMP4
PRB2
SNHG20
BMPR2
SNAI2
FSCN1
MIR539
SOX3
SOX5
SPINK1
STK11
ADAM17
KLF5
BTF3P11
TBL1X
MIR552
MIR564
MIR598
TCF7
MIR618
MIR638
MIR645
MIR646
MIR92B
TCF21
PPP1R11
TGFBI
TGM2
TIMP1
TLR4
TNFAIP1
TRPS1
MIR663A
POTEF
HULC
TYMS
LOC730101
UBE2I
SUMO1
UCN
USP1
KDM6A
VEGFC
NSD2
WNT7B
WNT10B
XBP1
YY1
PTTG1IP
MIR671
FZD5
BHLHE41
BIRC7
CALCA
SNRNP25
TBL1XR1
HAND2-AS1
PHC3
TET1
DCAF11
SRCIN1
CALR
CAMK2A
MAP1LC3B
MLRL
TAM
AXIN2
BAP1
CASP1
ZNRF3
SNHG3
ING5
CUL4A
CAT
FOXD2-AS1
SNHG7
HAT1
NKD1
NKD2
CBFB
TNFRSF25
ADAM9
TNFRSF10A
NRP1
CFLAR
CCN4
SPHK1
CCNA2
CCNC
MBD2
CCNG1
CLDN8
MTA1
LATS1
PDCD5
PTTG1
PDLIM7
SLC9A3R1
FOXP2
CD86
TP53INP1
MAPK8IP1
CD36
ADAMTS3
ADAMTS2
RAB3D
CLOCK
TRAF4
CD63
CD151
MELK
TRIM66
CDH1
AKT3
CDH3
SRA1
MIR876
MIR744
MIR873
MIR216B
MIR935
MIR940
MIR208B
MIR944
MIR889
MIR190B
MIR939
TMPO-AS1
CD24
HDAC5
MIR1224
MIR1225
MFT2
CASC11
ADPGK-AS1
LOXL1-AS1
DNAJC3-DT
H3C9P
CDH5
MIR1284
MIR1200
MIR1286
MIR1182
MIR1248
MIR1296
MIR1205
MIR1258
MIR1269A
MIR1270
MIR1294
MIR1228
MIR1271
MIR1253
MIR1238
MIR1281
MIR1304
MIR1972-1
DLG2-AS1
MIR761
MIR449C
HOTTIP
CDH6
MIR3200
MIR4262
MIR3928
LINC01133
ITGB2-AS1
LUCAT1
LINC00963
CBR3-AS1
PCAT6
THORLNC
TTN-AS1
CCAT1
RAB11B-AS1
LINC00968
TMX2-CTNND1
ABCC5
DNM1L
MIR4695
MIR499B
MIR4443
MIR2682
NR1H3
H3P12
HUWE1
HIF1A-AS2
PTPRU
PQBP1
FALEC
LINC-ROR
ACTR2
TSPAN1
FOXP4-AS1
HIPK3
PANDAR
NPTN-IT1
CDH15
G3BP1
EBI3
CDH18
BLACAT1
ZNF197
CCAT2
TNK2
B4GALT1-AS1
LNCNEF
NBR2
LRRC17
ABCC4
RAMP2
GHET1
CSAG2
WWOX-AS1
EFS
CDKN1C
HAGLROS
APC2
DLEU1
CDKN2C
NMUR1
CDKN2D
IKZF1
AKR1A1
CDKN3
TFG
SEMA3A
PACERR
MYL12B
MYL9
PIAS3
CPQ
SPON1
GPNMB
CAP1
CREB3
CARM1
NCOA2
SEMA4D
KAT5
IPO8
UBD
MYOSLID
UPK3B
CERNA3
DCTN2
NKILA
SLC34A2
CCEPR
SIVA1
MRPL28
SORBS1
TXNRD2
SLCO1B1
MYL12A
TXNIP
NPRL2
IGF2BP3
CXCR6
CTCF
TNFSF13B
CETN1
CFL1
PTGES3
PLK4
STAG2
KDM5B
ZMYND11
LINC01705
WASF3
CCL27
HPSE
HCP5
NMU
RAB10
MALT1
JTB
BLCAP
SUB1
EHD1
BTG3
ERP29
IFI44L
KCNQ1OT1
COPS5
GLIPR1
RAB31
LOC110351180
WWP1
CNMD
TOPBP1
BTG3-AS1
EMILIN1
FOXN3
CORO1A
FSTL1
STRAP
LZTS1
PTENP1
POLG2
EGLN3
CDCA5
LARP4
GLCCI1
CBX3
MGLL
HELQ
CYGB
H3P9
H3P47
TNFRSF13C
CTHRC1
PANX3
PRAP1
CPXM2
TPP1
TMEM45B
CMA1
H4-16
TPPP2
CCR5
TNFAIP8L1
CNN1
COL1A2
LINC00628
COL3A1
COL4A3
SLX4IP
NMS
COL9A1
COL9A2
COL9A3
COMP
SLC31A1
MAP3K8
IL31RA
CD109
CRABP2
CREBBP
DBH-AS1
CRIP1
ADORA3
CRY1
CRY2
LINC00028
STK35
CSE1L
CSF1R
CSF2
WDR66
A2ML1
CSN3
CSNK1G2
CSPG4
APCDD1
ILF3-DT
CILP2
CTAA1
CTAG1B
CTBP2
CTNND1
CTSD
CTSK
CCDC80
CMTM8
PAQR3
DAB2IP
CYBB
ADRB2
CYLD
AMOT
FEZF1-AS1
CYP2B6
CBLL2
CYP27B1
DAB2
DAPK1
FBXO39
DCC
AKR1C1
UBXN2A
DDX3X
DHX9
DDX10
RASSF6
DES
GSDME
AAVS1
LINC00858
ASXL1
SEPTIN1
DKC1
DLG2
DMD
AGER
DNASE1L3
DNMT3B
DPP4
DPT
DPYD
AGT
DSG3
DSPP
DTX1
DTYMK
APLNR
E2F6
ABCA1
S1PR3
EDNRA
EDNRB
EEF1B2P2
EEF1D
EFNA1
EFNB1
EGR2
ELAVL2
ELF2
ELK1
CTTN
ENDOG
ENG
SLC29A1
PRSS55
NAIF1
EPHA7
EPS15
ESD
ETS1
ETV5
EYA2
ALCAM
F2R
F8
ALDH1B1
FAT1
FAU
RTKN2
FBP1
FOXK1
FCN2
FDPS
SCUBE3
ZNRF2
FEN1
FGD1
FGF13
ALDOA
FGFR4
FGR
FHL2
VEGFD
RRAS2
PHLDA1
VASH1
ATG14
ZHX2
MMRN1
FOXC1
FOXD1
KDM2A
FOXL1
KDM4B
PDZD2
CLUAP1
PPRC1
COLGALT2
KDM6B
FLII
FLOT2
ATG4B
RHOBTB2
RRP12
FLT3LG
FLT4
TRIM2
USP22
WDR7
PUM2
SRGAP2
COTL1
SF3B1
FOLH1
HEY1
ICMT
FOLR2
SUZ12
NNT
LPAR3
CCNDBP1
CLEC5A
CORO1C
PRND
LDOC1
TRIM29
SGK3
CADM1
IL17RA
ALOX5AP
ATP6V1C2
CTAG1A
IL27
ALPI
ALPL
FUS
FUT3
XRCC6
QPCT
GAK
TNFAIP8
BACE2
TXN2
ARMC8
BRMS1
POT1
CLIC4
GAPDH
NGDN
ATRNL1
PRPF31
GAS1
SPAG8
GATA1
GATA3
TINF2
GC
GCG
GCHFR
NUPR1
AATF
GREM1
CKAP2
GDF10
ADGRF1
GFAP
GFER
GHRH
GHRHR
GJA1
PELP1
SND1
NSG1
TSPAN13
MTBP
SND1-IT1
BBC3
PDLIM3
AMPH
PGAP2
BHLHE22
RABGEF1
KCNMB4
STK39
MCAT
GLI3
MAT2B
GLUL
ANCR
SBF2-AS1
FOXR1
HNF1A-AS1
FBXL19-AS1
LINC00324
METRNL
LAMA1
LINC00323
ANGPT2
DLL1
HOXA-AS2
SNHG15
FAM83H
SCARA5
SCAI
FFAR1
GIT1
BZW2
MCTS1
UBE2T
NXT1
GRM1
TBK1
UHRF1
GSN
GSTM3
RMC1
PSAT1
EFEMP2
ANXA1
HSD17B10
HAL
HAS3
ANXA3
HDGF
HELLS
CFHR1
KCNIP3
ANXA6
HLA-C
HLA-DQA1
HLA-DQB1
HLA-DRB1
HLA-DRB4
HMGN1
HMGN2
HMOX1
APAF1
HNF4A
HNRNPD
HOXA5
HOXA13
HOXB1
HOXB2
HOXB8
HOXC8
AIRE
PRMT1
HSD11B1
BIRC5
HTR2A
IAPP
FFAR4
TMEM119
LINC01139
STING1
IFI16
APOD
H3P44
PWAR4
IGFBP1
IGFBP7
IGHG3
IL1R1
AQP1
IL12B
AQP3
IL15
IL16
IL17A
IL18
CXCL10
IRF1
IRF2
ISG20
ITGA3
ITGA4
ITGA5
ITGAM
ITGB2
ITGB3
JAK1
CD82
AREG
ZNF699
USP17L2
KCNMA1
KCNQ1
KIF5B
KIF11
ARG2
TBPL2
TMEM189
TMEM189-UBE2V1
IFITM5
RHOB
KRT19
L1CAM
USP17L9P
FADS1
MIR100HG
LNPEP
GASAL1
ARL2
LPL
LRP1
LRP6
LSS
LTA
LTBP2
MIRLET7B
MIRLET7D
MIRLET7I
MIR154
MIR16-2
MIR190A
MIR196A1
MIR198
TACSTD2
MIR24-1
MIR34B
MIR7-1
MIR7-2
MIR7-3
MIR96
MIR99B
MARCKS
MXD1
SMAD3
MAGEA4
MAGEA10
MCAM
MCM2
CD46
SMCP
RAB8A
MEN1
MELTF
MAP3K9
KMT2A
MME
MMP8
MMP12
MNDA
MPO
MPP1
MPST
MIR151A
MIR323A
MIR326
MIR337
MIR339
MIR346
MIR372
MIR373
MIR196B
MSH2
MSI1
MSMB
MSX2
NUDT1
ND1
MTNR1A
TRIM37
MMUT
MYD88
MYL2
MYO10
CEACAM6
NCL
ACLY
ATHS
NELL1
NEU1
NF2
NFIC
NGFR
NKX2-2
NOS1
NOS2
NPM1
NPPB
NRAS
MIR379
MIR423
MIR425
OLR1
ORC2
OXT
P2RY2
P4HB
DUXAP9
PAFAH1B1
IL22
PAWR
PAX1
PAX4
PAX7
TRAT1
FOXP3
MED31
PCK2
NDUFA13
ANGPTL4
SDF4
LINC00328
NT5C3A
PCYT1A
PLAC8
PDCD1
TNFRSF12A
ATRAID
PDE4A
LIMA1
TRIAP1
TDP2
PDK4
RAB23
RTEL1
CDK12
RSF1
MAP3K20
PF4
PFKFB2
PFN2
PGAM1
PGC
PGF
SLC25A3
PHEX
SERPINB6
SERPINE2
PIGF
PIGR
PKD1
PLAG1
PLAT
PLAUR
PLCL1
IL17D
PLCG1
PLCG2
PLG
PLXNA1
PMCH
FGFRL1
TLR9
MIR4435-2HG
TREM2
POLA1
POLD1
POLR2C
TERF2IP
POMC
PON1
XRN1
ANKIB1
KRT20
POU1F1
ATR
P4HTM
MED1
MBTD1
NSD3
SEMA4C
LAMTOR1
MARCHF1
MOCOS
ATG16L1
KIF26B
ANO1
WRAP53
CDCA8
MSTO1
CEP55
PRMT6
PPP2R2A
PPP2R2B
RCBTB1
NAT10
KIRREL1
PACC1
DRAM1
LGR4
MIR31HG
MIR429
H4C15
CAMK2N1
SOX6
FERMT1
PRKAA1
PRKAA2
PRKAB1
MFN1
RABL6
KDM4D
IPO9
CEP72
AXL
PAG1
UBAP2
ZC4H2
PRKDC
PRKG2
MYDGF
MAP2K3
DNAJC3
PRL
PRLR
PRNP
PROS1
METTL3
CTPS2
RPRM
B2M
RETN
ZC3HAV1
GPR137
SPHK2
PSMA6
DPYSL5
CHPT1
PDXP
UTP3
PCBP4
PNPLA2
LPAR5
CD248
RALGAPB
PSMD10
SALL4
PSMD12
PTCH1
BAG1
PTGER1
MIR20B
MIR433
TMIGD3
MIR323B
MIR452
MIR489
MIR511
MIR492
MIR432
MIR496
MIR520B
MIR524
BIRC6
MIR519D
MIR520D
MIR501
MIR502
MIR505
MIR509-1
MTUS1
HACE1
WDR48
CIP2A
FANCM
NCOA5
PTPN6
PTPN7
HES4
RAP2C
ZNF410
BARD1
PTPRZ1
PVR
CXCL16
PXN
OVOL2
RAB13
RAB27B
RAD21
ACTA2
BCHE
RANBP1
RAP1A
IL21
RAP2B
RARA
RASA1
RASGRF1
SCPEP1
SENP2
RBP2
OPN1LW
REG1A
BCL2A1
REN
RENBP
REV3L
RFC2
BCL2L2
RHAG
RLN2
BCL6
TGIF2
RNH1
RNU1-4
BCL9
ROBO1
OPN1SW
RPA3
BCR
RPL7A
RPL10
RPL34
RPS3
MIR487A
RPS6KB1
RPS9
RPS15A
BDNF
S100A1
S100A2
S100A8
S100A11
S100A12
S100B
SAA4
SAI1
MAPK12
SCN8A
CCL3
CCL24
CXCL6
CXCL5
SDC1
SRR
SDC4
SDHA
UBE2O
SDHC
CLSTN2
LRRC4
TNMD
SRSF1
CERNA2
CRNDE
BCRP1
DCLRE1C
H3P16
SH3GL1
DEPTOR
TUT1
BMP1
LINC00273
SIX3
SLC1A1
RAPH1
BMP3
SLC2A4
SLC3A2
NME1-NME2
SLC12A1
SLC16A1
SLC18A2
SLC20A1
SLC20A2
SLC22A2
SLPI
SMO
SMPD2
SNCA
BNIP3
SOAT1
MIR544A
SOD1
SPOCK1
BPHL
BRCA1
SREBF1
BRAF
TRIM21
SSR1
SSX2
STAR
STAT1
STAT5A
SULT1E1
STIM1
SULT1A3
BSG
VAMP2
SYK
TAC1
TACR1
KLF9
TAGLN
MAP3K7
TAL1
BTF3
TAT
CNTN2
TBX2
TCF4
HNF1A
TCF3
MIR449B
MIR567
MIR569
MIR570
MIR577
MIR582
MIR584
MIR586
MIR596
MIR599
MIR603
MIR610
MIR613
MIR624
MIR625
MIR627
MIR628
MIR630
MIR635
MIR641
MIR642A
MIR643
TCF12
BTK
BUB1
TEAD1
TERF1
TERF2
NR2F1
TFRC
TGFB1I1
TGFBR3
TH
THBS3
THOP1
TIAM1
TMSB4X
TNFRSF1A
TNNC1
TOP1
TOP3A
TP53BP1
TPM1
TPR
TPT1
CRISP2
NR2C2
TRAF3
HSP90B2P
ACTG2
MIG7
MIR660
MIR661
SNHG4
TSHR
TTN
TTR
SSX2B
LINC00460
USP17L24
USP17L25
USP17L26
USP17L27
USP17L28
USP17L29
USP17L30
CDK11A
NBAT1
CCR2
TXNRD1
TYS
UBC
UBE2V1
UCHL1
UQCRC1
VASP
VCAM1
VHL
VIP
BEST1
VRK1
WNT2
WNT6
WNT2B
XPA
XPO1
XRCC1
XRCC5
YWHAE
YWHAG
YWHAZ
ZFX
ZIC2
CA8
MIR758
MIR454
MIR802
PRDM2
DDR1
DAP3
USP7
SLBP
TRPM8
ASPSCR1
TSL
MAPKAP1
DEK
BAG6
IRX1
TFEB
MUL1
TNFAIP8L2
VTCN1
COLGALT1
SUV39H2
MAFK
SLC25A22
CALCR
TUSC3
ATAD5
DHDDS
WLS
NRSN2
SEMA6D
ZC3H12A
ASRGL1
RUBCNL
FBXO11
ULBP2
ULBP1
TNKS2
CSRP3
FOSL1
AD5
TAS1R1
KMT2D
ALX1
ACTN4
CALML3
WNT5B
GPR68
SLC38A1
COIL
NCOA3
CANX
USP9X
NAA10
ARID1A
H4C9
AXIN1
FZD7
FZD8
FZD9
H2BC21
NUF2
H4C1
RASSF5
SOX7
H4C4
H4C6
H4C12
H4C11
H4C3
H4C8
H4C2
H4C5
H4C13
H4C14
FERMT3
ITCH
LOH19CR1
CASP6
RASSF4
TMPRSS13
SPARCL1
SPOP
MAGT1
ULK1
NR0B2
BRMS1L
HVCN1
RASAL1
CUL1
SPZ1
KDM2B
MYO18B
IRS4
CBX2
ORAI1
PPM1D
PIK3R3
PARG
DGKZ
CBX4
KHSRP
CAV2
ACTL6A
RUVBL1
RUNX1
CBFA2T3
SOCS1
EIF3A
EIF3B
EIF3C
EIF3H
VAMP8
PEA15
TRADD
CRADD
CBR3
TNFSF9
TNFRSF6B
FADD
TNFRSF18
DLK1
IL18R1
INPP4B
CES2
NRP2
KAT2B
CDK5R1
PER2
IER3
VNN2
BUD31
CPNE1
KYNU
CCND3
WNT3A
LMLN
F2RL3
SOCS3
GADD45GIP1
STARD13
LINC00473
SYT7
TBL1Y
CLDN12
CLDN10
CLDN2
DIRAS3
PRMT9
SPOCD1
TBX18
SLC16A4
SLC16A3
CCNB2
ATG12
NEURL1
DYRK1B
LPAR2
BUB3
CD247
HACD1
CD6
RAB11B
MSC
SHKBP1
CD14
SOCS6
MS4A1
CD163
TCEAL1
SLIT2
LHX2
PPIG
MYOCD
ADIPOQ
TSIX
CD28
TTYH2
CHST2
NCR2
NCR1
MED27
QKI
EIF2AK3
ADAMTS4
ADAMTS1
NPEPPS
EEF1E1
TP53I3
CXCL14
CD40
ABCG1
ISG15
ESPL1
CD74
DOCK4
CD81
EIF4A3
PIEZO1
ACYP2
RB1CC1
GAB2
TOX4
DDX46
CDC5L
CDC6
MFN2
CDC25A
CDC27
MVP
CDC34
CDC42
IKBKG
CACNA1C
CD4
HSPA1A
SLC6A6
LCN1
FCGRT
P2RY1
CTNNBIP1
ANG
CD5
HLA-G
CHRNA5
CRABP1
LSR
SAMD5
PPIAL4A
CD9
TUBB
HSPD1
MYT1
SART1
CD68
STAT5B
MARS
IGFBP4
TMEM132A
MGP
ELF1
NOV
LCN2
GJA3
STK24
EDIL3
CCL15
MUSK
GPR15
RNU2-1
ITGAL
CKBE
NOX1
PDYN
SNRNP70
CHRNA3
EXOSC2
FANCB
WISP1
RTN4
OPN1MW
NPPA
BAD
PITX1
CENPK
LOXL4
LGALS3BP
CCNA1
BCL2L1
EDEM1
STEAP1
SDCBP2
ID2
EGFL7
VTN
DACH1
TEPP
BBS9
CCNT1
ELANE
EDA2R
MYLIP
GRIA4
RHOH
CACNA2D2
CRCP
BTG2
TMPO
MYBBP1A
PDGFRL
CD34
ENPEP
GDF5
MSX1
SPN
GLB1
CFI
PROKR1
EDN2
MPZ
MMP25
PDAP1
SDHB
AMY2A
NDN
None
NCAM1
FES
LAT2
XAGE2
MT1H
PIP
SLC7A5
CYP24A1
PTGS1
DICER1
WNT11
COX10
IL8
NBN
HTATIP2
IGFBP6
CSF2RB
POLR2A
INSRR
CSNK2A1
AMY1A
CD58
TRPV5
DBT
PLCB2
ENO2
PLOD1
TF
MITF
SST
NR5A1
SOX10
NUDT6
TKT
ADH4
COL5A3
SMAD6
VIPR2
IL23A
DDIT3
DIO2
COG3
PLD2
NRG1
POU4F1
CLTA
VPREB1
SYP
MCF2
MPG
TGFBR2
ANKRD2
ZNF320
NEDD8
SCG2
ADAMTS19
TRIO
SHBG
DBC1
SELE
NEO1
IGHV@
DYT10
EREG
F5
MAD1L1
CAD
THY1
AIF1
PYY
AAGAB
BDH1
MN1
CCND2
CAV3
HTLVR
ADCY10
SCT
TERC
EGLN2
ETV1
CTSL1
ELF3
CDK10
SMARCB1
ST7-OT4
FAM215A
HSP90AB1
LMOD1
HPS6
PPAP2B
CA2
OS9
TMEM11
RARS
PGR
TPD52L1
4-Sep
ATP6V0C
SUGT1
UCP2
EIF4G1
CLDN6
HNRNPA2B1
PMAIP1
SDS
PTPMT1
EIF4EBP1
FGF8
PGK1
RPL21
SOD2
PARP4
IGHD2-15
CTGF
CACYBP
PTPRC
GNAI1
PTGIR
SCGB3A1
COX5A
MYBL2
CCDC6
DAZL
AP1S2
IL9
ATF1
ETV6
ITGA9
KIF1B
ANC
RANGAP1
CYP27A1
TRMT1
SLC5A7
PTK2B
LUC7L3
EPHA1
EXOSC1
LINC00901
MIR34AHG
PARTICL
H19
BANCR
CT70
EGFR-AS1
ENSG00000206824
ENSG00000237370
ENSG00000257181
ENSG00000257285
KMT2E-AS1
LNCRNA-ATB
MALINC1
MYHAS
IBSP
CYCS
RBL2
TNFRSF10D
CALCRL
E2F4
COX8A
ABCC2
XPC
SLC28A3
ST2
SHMT1
CA1
ZNF208
OBFC1
CTC1
GGH
ABCC10
CCNH
UGT1A1
CNOT4
GEMIN4
MTHFD1
MTR
RNR1
TRNS1
MYB
OR2T5
AAA1
IL8RA
IL8RB
GGN
NQO1
DMP1
ERCC6
SSSCA1
NUBP2
CYP3A5
CYP2C8
COL2A1
ADRA2A
ABCC6
OR7A1P
CYR61
DROSHA
KEAP1
NAF1
SLC22A6
SAS
p53
p16/INK4A
c-MYC
ZNF687
BLM
CREB3L1
RPL5
MIR133A1
EXO1
MCM10
RMI1
RMI2
MUS81
DNA2
FAM180A
H2AC18
MIR5706
MIR7850
MIR6859-1
MIR6842
RPS7
RPS29
SERPINA3
RPL11
USP6
RPL15
RPL35
RPL35A
RPS10
RPL18
RPL26
RPS24
RPL27
RPS26
RPS17
RPL31
RPS27
RPS28
TSR2
ADA2
PDB4
DBA2
RAD52
PRIM1
CCDC26
RBIS
MYOG
MRE11
ATP8A1
DDB2
ACP5
MLH1
LUC7L2
VGLL3
NKX3-2
MIR9-1
CDC45
PHLDB1
FAM111B
BLOC1S1
PIF1
USB1
ENOSF1
RBL1
MIR181A1
RAD51D
MIR129-1
RPA1
CSF1
MIR129-2
KITLG
MRC2
SHH
PMS2
NF1
MUTYH
PALB2
UBR1
RAD51C
SUFU
UBR2
ACCS
TCHP
MIR483
MIR605
LFS3
IL1RN
RPS11
TSC2
IKBKB
NFKBIA
RBBP7
MYOD1
BAMBI
CNR1
BDKRB1
CEP57
ARID4A
MCM7
MIR181B1
BDNF-AS
MIR188
IHH
ACAN
CYP4V2
LCOR
MATN4
GPR108
DIPK1A
DUX4L8
DUX4L7
MIR6797
FBL
RPS16
RPS8
KHDRBS3
LEP
DNAH8
EPO
E2F5
ABL1
SMARCA4
TOP2A
TFDP1
SMARCA2
RNF168
RPS6
RBBP8
RBBP6
PENK
ARID4B
DGCR8
KRT7
ADA
FANCA
SUV39H1
RPL13A
WRNIP1
RBBP9
DCSTAMP
H19-ICR
PTPN11
FLNA
EPOR
MPL
KCNN4
TBP
GATA2
POLB
KRT5
KRT8
CD79A
AFP
LPAR6
GYPA
HNRNPA1
TAF1
RAD54L
POLR1D
GSTA3
CD2
SAG
RPSA
NHP2
RPS14
OPTN
UBE2R2
KLF1
TDP1
SPI1
DLX5
PSMA7
DYSF
DDX1
RPL22
CRX
NOP56
SERPINB5
SEC23B
SBDS
RPS27A
RPS2
RPS20
POLR3A
RBBP4
POLR1A
GTF2IRD1
DNTT
CALD1
RPN1
RPS13
UBTF
TCOF1
THPO
CCNE2
RPL12
RPL10A
RPL19
RPL3
EMG1
RPL4
RPL9
RPS15
RPL7
OSGEP
RPS3A
RPS5
IQGAP2
U2AF1
KDM5A
RPL23A
MOGS
POLI
ATF7
AACS
FLVCR1
CDK3
RPL30
RPL27A
EIF6
CRTAP
NOP10
RPS23
RPLP1
RPS18
SRP72
SPTLC3
KIF4A
RBP3
ESCO2
RIOK2
RPL14
RPL28
RPL36
RPL3L
RPL6
RPL37
RPS4X
KIF14
RBBP5
TFDP2
UBR4
MAML3
ASMT
BYSL
CSDE1
ESCO1
RPL29
NPNT
NFE2L3
TSR1
HEATR1
RIN3
RSL24D1
RPS25
RPS27L
RPL36AL
RPL38
NUP205
KPTN
S100A16
GAR1
DIMT1
RPL22L1
OR7C1
PNO1
SSX1
YEATS2
CAGE1
BOP1
CRYZL1
DNAJC21
RPL36A
NKIRAS1
NMD3
PUS10
RBM19
PAK1IP1
FSCB
PURG
RCN3
C1orf116
RPL39
IQCG
NOL11
LTV1
UTP4
TMSB15A
SMIM3
RPS10-NUDT3
MIR10A
MIRLET7E
MIR455
MIR498
SNORA66
MIR548B
MIR513A1
MIR513A2
RPS19P2
RPS19P1
HBB-LCR
PDB1
OS4
POMGNT2
THRAP3
ATAD2
HDAC8
PKLR
FH
IDH3B
DDX11
AGGF1
D2HGDH
IDH3G
CAMTA1
GLMN
L2HGDH
ENC1
NT5C1B
MAP7D3
ZFC3H1
PRRT3
MRNIP
ENSG00000267422
LOC112997583
PHB
GDI2
TASOR2
MIR1-1
EID1
MIR124-1
CRAT
AIFM1
TTLL5
MIR194-1
KNG1
CTDSP2
CASP7
EFNA4
MUC1
MIR26A1
OSM
NAMPT
IFNB1
KIF2A
KIF2B
MIR101-1
HSPG2
NINL
MIR138-1
CHUK
MIR138-2
COMT
NBPF12
MIR194-2
MIR92A1
MAPK9
MIR218-1
CGB3
ADAM8
ADAMTSL1
CD40LG
LIPG
HNRNPDL
PRUNE2
IDO1
SPRY4
MIR125B1
CDH13
LINC-PINT
MAP2K2
TK1
MIR128-1
PLCB1
KDM1A
MIR101-2
MTA2
CCR7
CSN1S1
ATP2A3
MAPK10
RBX1
CSNK2B
DUSP19
PRKCD
PIAS4
TMOD4
ENPP1
ELAVL1
SRF
MIRLET7A1
RXRA
FAP
MT-ATP6
NFIL3
MECOM
MPDZ
HSPB8
CWC27
HSD17B8
MED15
ZDHHC8
ARVCF
TRMT2A
SNTB1
MLN
UFD1
AGMO
CCDC60
LRMDA
DLEU7
FBH1
DGCR11
MIR4761
LINC01311
RPL22P1
RPL7AP47
MECOM-AS1
ABHD17AP4
LOC105370024
RPL7AP70
RPL8P5
ENSG00000232807
RPSAP11
ENSG00000234275
NRBF2P5
ENSG00000256311
ENSG00000261572
ENSG00000287375
lnc-ZDHHC21-5
ENSG00000273300
lnc-ACTRT3-5
NONHSAG033289.2
ENSG00000215493
HSPE1P23
piR-57460-551
HSALNG0049595
NONHSAG012479.2
lnc-CWC27-6
MN297902
MN298114-151
piR-36748
HSALNG0049596
LOC105377280
LOC105370025
BMP5
PIN1
IFNA2
CBL
ITGB4
TNFRSF8
INPPL1
ADAM10
PIK3C2A
EFNA5
GATD3A
TRABD2B
CSNK1A1
CD8A
KCNA5
EFNA3
EFNB2
TREX1
KLF10
MTSS1
MIR411
MIR1285-1
CASP2
H1-1
FOXO4
HNF4G
UBQLN2
ADGRG1
CENPA
MIR664B
BID
NCOA1
SNIP1
PDE3A
IL1R2
RAN
HAS1
NFYA
MCM3
GAS6
ITPKB
PYGB
CEACAM1
TFAM
EEF1G
FNDC5
CTAG2
MIR30B
MIR1-2
MIR103A1
NORAD
MAP4K4
HSPA6
ABCA5
HOXB9
RBM10
IL32
SESN2
HEY2
NACA
AVEN
HHLA2
MIR153-2
MIR153-1
GAPLINC
MIR4458
PRKCI
NOG
RICTOR
MAP1LC3A
CAPN6
CTNNAL1
C19orf48
MIR155HG
MIR329-1
MELTF-AS1
NR1H4
ITGB5
PPARA
BDKRB2
CDC14A
UPP1
RHOD
IL2RB
TGFB3
CTSF
ETV4
LOXL1
PSMD1
DR1
LGALS9
IL34
ACKR2
COPS6
PIK3IP1
CCAR2
MIR135A1
LOC108961161
RRM2
ST6GAL1
EDAR
IFIT2
RLN1
DCAF4
MIR548D2
MIR548D1
IGFBP2
MAZ
GRIN2A
GRIN1
KCNH2
CSK
NR3C2
PLA2G6
NKX2-1
LDHB
EPHA3
PDE1C
TGIF1
CANT1
AHSG
PDE7A
PDE4B
MTF1
IL17F
RPL8
RPLP2
SLCO4A1
SOCS5
HYAL2
BPTF
SLCO3A1
SENP3
SSR2
PPP1R15A
RLIM
SLCO1A2
PDE7B
ABO
MEPE
CGB5
MIR365A
PDE4D
PDE2A
PTPRB
TNFSF15
DRD1
DOCK2
SGPL1
OCRL
PDE4C
PIM2
AHCYL1
PDE1A
PTAFR
ID1
PDE8A
JAG2
APEH
PIM3
SORBS2
WSB1
RPL32
CARD16
AFAP1L2
ATP5PO
TMEM243
ATP5IF1
MIR219A1
LOC111255642
ACVRL1
G6PD
TEK
SERPINC1
CLDN1
DVL1
WNT4
DHCR7
CYP1A2
SMURF1
TXN
ANXA4
ALDH3A1
GRIN2C
CDC73
LTBP1
ACD
GRB10
PLK3
EIF4G2
NEDD9
SAA1
EFNB3
HOXA11
CAMP
CLCN3
PODXL
LIN28B
SLC9A2
HNRNPL
STOML2
HOXC6
GRIN3A
PREX2
TCF25
GPER1
TRIB2
MED20
PDCD2
TXNL4B
CALN1
EVI2A
OIP5
ERO1B
MIRLET7A2
MIRLET7A3
MIR181B2
MIR124-2
MIR520A
MIR520C
MIR124-3
MIR675
MIR92A2
APTR
MIR320B1
MIR376A2
LOC284930
MIR5195
STK32A-AS1
TP53COR1
LINC02488
LINC02489
LINC02490
LOC109363676
PARK7
HSPA9
DYRK1A
F10
METAP2
KRIT1
AK4
TPPP
CPNE6
IL1RAPL2
DTL
CCNG2
TBXT
MIR367
ABCF2
TBL3
EXOSC3
FTSJ1
EXOSC8
RIOK1
DPH1
DDX18
TGS1
DDX21
PES1
NOP58
RSL1D1
NVL
KRR1
GNL2
EXOSC4
FBXW5
FTSJ3
SGSM2
WDR81
ABT1
RRP9
PWP2
UTP14A
UTP15
SNU13
NOC4L
GRWD1
TUBB3
EGLN1
PTP4A2
CENPC
ASB16-AS1
MIR4779
SMAD5
CCL8
HDAC3
INS
CSNK2A2
SP3
MT-CO1
MDC1
TUBG1
CCR1
INSR
NDUFS4
SRD5A1
TRAP1
HSD17B13
ELN
SART3
HIPK2
ANTXR1
STUB1
MIR196A2
NEK2
YWHAB
UBE2N
UBE3A
PTGER3
ABCB11
CKM
RPA2
SNW1
GSR
IL7R
IL4R
FST
EHMT2
NPY1R
CXCL1
DFFB
SLC1A5
TP53BP2
ADCYAP1
CHKA
PTPRG
CXCL3
C1D
MAGEA1
PPARGC1B
MT-ND5
GAGE1
UBB
RNF8
AGO2
EPHA4
F2
MAX
CCR3
PTGER4
UNG
ADCYAP1R1
LRP2
ARHGEF2
NOTCH4
EEF1A1
UGCG
ARNTL
EED
IL7
FBN2
FIBP
PSMC5
ITGA1
B4GALT6
CAPZA1
NANOG
RBM14
MT-ND1
MT-CO2
MT-TL1
TYK2
PRKACA
MAPKAPK2
SLC25A4
PTGER2
PLCB4
TPMT
PPARD
ASNS
CUBN
CD59
NDUFS7
HSD17B4
ADRA2B
NEDD4
TUBB4A
RALA
ACP1
BRD2
CHD4
GPX3
HSD17B2
PIAS1
IRS2
IL5
TFF1
KRT1
THBD
CCL20
PER3
HTT
PDE3B
PTPRS
NAGLU
ASPH
RNF2
ITGA11
AMBP
ALOX15B
MATR3
BHLHE40
DNASE1
MTCH2
GPT
COL5A2
NFKBIB
SMPD3
POLR2L
RALGDS
DNAJA3
RYBP
PLEK
STC1
STK17A
P2RX6
GPR4
CCNF
CLYBL
SH2B2
SESN1
OGN
TNFRSF10C
RBP1
ITGA10
HSPA14
IMMT
DBP
SAFB
SCG5
RCVRN
MED14
CENPB
SLC52A2
MRPS18B
ENOX1
LAD1
SP8
P3H2
CNN3
MT1G
H2AZ1
H1-5
KRBOX4
H3C14
HDGFL2
MT-RNR1
MIR527
MIR665
EXT3
LOC110806263
LOC109611593
RAD50
CDC25C
TUBA1A
FANCD2
EDN3
SET
YWHAH
CDC25B
SFN
SIN3A
SLC5A5
SMARCE1
BAK1
RUVBL2
SMARCC2
NCOR2
SMARCC1
GJC1
CETN2
CENPJ
PCNT
PCM1
SMARCD1
CLSPN
PPP1R13B
INTS3
SUPT16H
YEATS4
EP400
MACROH2A1
CACUL1
H3-4
ABRAXAS1
LOC109433677
ACTC1
CCL7
LTBP3
NTRK2
DNMT3A
TLR2
CSNK1D
PRKCE
PTPRF
DNM2
GRB2
PIK3C3
CASP10
ADCY1
PPP2CA
SIRT3
TSC1
POLH
P2RY12
KRT18
CAPN2
GNA11
CYP1A1
CACNA1D
CD55
CSNK1E
PPP2R1A
HSPA8
NUMB
PIK3R4
KAT2A
YWHAQ
BIN1
HCFC1
NDUFS3
PAX5
RPS6KB2
TYMP
REL
RAB11A
DCTN1
PARP2
ADAM12
CSTB
CIITA
HNRNPK
DDX6
NDUFS8
EMD
SIAH1
PPP1CB
SMC1A
LARS2
TUBA4A
UBE2L3
RANBP2
TRRAP
HERC2
ATXN3
GIPR
MAPRE1
ARF6
ARID1B
FRK
DYNC1H1
CDC7
DDIT4
NDUFS2
IL13
SIAH2
SLC25A5
PTPN3
TOR1A
TRAF2
TUBB4B
LIG3
RAD23B
PRKAR2B
NAT1
PON3
PBRM1
VEGFB
WDR5
AKAP9
ARRB1
ANP32A
MCM6
BCAR1
GPR35
DLG1
NDE1
NRF1
NFE2L1
SLC25A6
NUAK1
IQGAP1
TRAF1
TRIM28
UBE2V2
NCOR1
PPP6C
PBK
USP4
ZFP36L1
GATAD2B
FZR1
CDK5RAP2
GTF2I
MTO1
DYNLL1
NFYC
SMARCD2
POLR2B
SRI
RBMX
SUMO3
GTF2B
CD1D
CUL2
CUL7
KRT10
CCNK
ADNP
BMP15
MBD3
CHD3
CHD8
MLC1
DPF2
MTA3
GPLD1
DDX20
RNF13
SETDB1
NIN
SLC7A8
OFD1
PHF21A
TPX2
SYNE1
RAD18
DLX3
POLK
ID3
UIMC1
ZBTB17
CBX1
MAML1
ARID5B
LTBP4
BCLAF1
ACTR1A
BRF1
CTDSP1
CTDSPL
CDYL
GTPBP3
CEP164
CEP250
CEP290
CEP63
CKAP5
CLASP1
CHFR
MOB1A
DDX17
PDLIM1
PDLIM4
PPP2R5A
NFYB
NIPBL
SMARCA5
POGZ
NUP93
UBE3C
RCC1
RCOR1
SUMO2
KATNB1
TAF4
SRCAP
DYNC1I1
SULF2
USP11
GAS2
CABLES1
GIP
BAIAP3
BAZ1A
BAZ2A
CTNNBL1
CHAD
NAP1L1
PPP1R13L
PCOLCE
SMARCA1
SRSF9
PHOSPHO1
TUBGCP4
UBE2E2
SUPT5H
KANSL1
ING3
SF3B3
POLR3K
USP48
ZMYM2
YBX3
CCL16
BRD8
CEP135
DCP1A
SSBP3
DYNC1I2
ZMYND8
MDN1
GATAD2A
AURKAIP1
FAN1
FHOD1
CEBPZ
CHAF1A
DMAP1
GRK2
MRGPRX1
PARP14
PAXIP1
NUP35
OMD
SENP6
SRRT
RBM39
SUPT6H
CUL9
HTATSF1
TGOLN2
UXT
CBX8
CCP110
FMNL3
BRF2
GTF3C1
GTF3C3
CEP192
CEP70
CEP78
NEDD1
RLF
TONSL
L3MBTL2
LARS1
TAF1A
TAF1B
TP53AIP1
DCTN3
EAPP
CNTRL
CNTROB
SAP130
DENND4A
ZFYVE21
ZMYM3
ZMYM4
ZNF592
ZNHIT1
GON4L
APLF
LZTS2
HELB
GTF3C4
CEP76
SERBP1
PNN
SSNA1
RCOR2
CENPI
NPAT
SFI1
ZRANB3
CABLES2
ANP32E
CDKN2AIP
MTERF1
NABP2
MTUS2
NDC1
TUSC2
RCOR3
WDR18
ZNF385A
WIZ
MIER1
ADNP2
C17orf49
CEP131
HMGXB4
MOB2
RNF39
ELOC
NOL9
PLGLB1
PLGLB2
INIP
PHF20L1
TBRG1
MIER3
ELOB
SEM1
PHF14
OTOP1
BABAM2
H2AC20
HAUS2
TFDP3
NRDC
SGF29
MACROH2A2
CEP43
ANP32C
CSNK2A3
SHLD2
ZUP1
XAGE1B
HPF1
SHLD1
XAGE1A
MT-TS1
TRB
SHLD3
LOC284685
MSBP2
BRCD1
LOC106014249
LOC109461479
ITPR1
CDK7
LDLR
IL4
DCK
LTF
ITIH4
TK2
AGK
ANAPC1
PSIP1
CREBZF
BMPR1A
ACVR1
BMPR1B
POR
BLNK
ROR1
SLC9A3
PNP
SSTR2
TAP1
KRT14
F13A1
DHODH
IL6ST
INHBA
THBS2
ADIPOR1
ARRB2
GAB1
CS
PARVA
ADIPOR2
MB
TAPBP
GLYAT
RING1
PAPPA
PRPF8
HLA-E
HSD17B6
PHC1
PHC2
C1QTNF3
CREG1
PATZ1
GEMIN5
ZMAT3
FAM83G
FLT3
MYLK
DDC
SLC9A1
GCK
GRIN2B
NGF
BUB1B
PSEN2
SERPINA1
PSMB8
CYP17A1
CHRM3
IFNAR2
PAK4
STXBP1
THRA
AKR1B1
F7
ACVR1B
ACTA1
CP
SH2D1A
OAT
TUBB1
TYR
UBE2D3
STAT2
LBR
KCNJ11
ARF1
ADRA1B
FKBP1A
RIPK2
SLC9A6
HSD3B2
TYRP1
UBA1
IRF7
TTK
FGF23
ADORA2A
EPHA5
ACHE
ADAMTS13
CTSC
CKB
CLCN7
HBB
HRH1
ICAM2
PRDM1
PKN1
OAS1
TUBB2A
UBE2D1
TRPM7
SHC1
POLG
CCKBR
FABP4
BAG3
MARK2
ANXA11
AOX1
MBP
FMR1
LOXL2
CENPE
HABP2
DGUOK
PFKL
SERPINB2
SLC34A1
UBE2D2
COL6A3
ARHGEF10
ARHGEF7
AMFR
ADAMTS18
ACAA2
C5AR1
CKMT2
CD2AP
GRK5
CYSLTR1
SFPQ
SFRP4
IFNGR2
PRDX3
PKMYT1
SMURF2
SMARCAL1
HSD17B1
PSME2
TSG101
KCNJ8
PSMD2
SRD5A2
P2RX4
PSMB1
USF1
BANF1
FKBP8
ADAMTS5
ELAC2
HNRNPU
PALLD
UBR5
UCHL5
STX3
EFTUD2
GNRH1
LOXL3
BTG1
MFAP2
LYVE1
CLIC1
CAPNS1
COL13A1
CKS1B
MX1
DST
DAPK2
CNTF
SEL1L
SDCCAG8
SARS2
SMG1
SLC38A2
PSMD11
PSMC3
PTGES
UBE2E1
ITGB8
PSMD3
DCT
KIF3A
ARHGAP31
CXCL2
CLEC1B
CNOT7
CNOT8
CHMP1A
RNF34
PSMC6
TIMP4
TPM4
RAP2A
STC2
POLD2
HSPA1B
PARP3
ZNF148
BTNL2
DIP2A
DHRS2
DDX23
RFFL
PFDN5
NPTX2
NPFFR1
NUP210
NSMCE2
TRIM22
TAF9
RPL23
DHRS9
OTUB1
KLF3
KIF3B
USF2
XAF1
ADAMTS16
MRPS12
MX2
MUC2
PEG3
POU4F2
KARS1
GEMIN2
CAND1
ADAMTS14
GPSM1
PLP2
TMPRSS5
TRO
DUSP12
ZFR
XPO4
ETV7
ARID5A
ARHGAP28
MAGEA3
ADAMTS15
G3BP2
CITED1
MTPN
DERL1
COL24A1
IGSF10
SHISA5
IFT20
S100G
SMC5
THSD4
USP38
ZNF44
ZNF207
MARS1
LRRC59
AFAP1L1
ACP3
MRPS15
MZF1
SMC6
PTCD3
ZNF174
SPECC1
PTCD1
UNC50
CCN6
FGFBP2
H1-4
PRR11
TMEM161A
ZSCAN4
ERVW-1
ATP5F1E
H1-2
PRUNE1
KIR2DS4
ZNF768
H1-0
DCST2
MT-CO3
FOXR2
H2BC5
H2BC13
H2BC14
H3C15
PLAAT1
IGHD
LINC01554
MIR654
MIR1252
PFN1P2
PFN1P3
LOC111589215
LOC110386951
CNE4
CNE5
CNE6
CNE7
LOC108251802
LOC108251803
LOC107982234
LOC106728418
CNE8
CNE9
