# Supplementary material for: Investigation of inhibition effect of daidzein on osteosarcoma cells based on experimental validation and systematic pharmacology analysis
Source: PeerJ. 2021 Aug 31;9:e12072. doi: 10.7717/peerj.12072 (PMC8415282; doi:10.7717/peerj.12072)
Supplement: Supplemental Information 3 [file peerj-09-12072-s003.tsv]

#node1	node2	node1_string_internal_id	node2_string_internal_id	node1_external_id	node2_external_id	neighborhood_on_chromosome	gene_fusion	phylogenetic_cooccurrence	homology	coexpression	experimentally_determined_interaction	database_annotated	automated_textmining	combined_score
CCNA2	CDK6	4436109	4435642	9606.ENSP00000274026	9606.ENSP00000265734	0	0.003	0	0	0.163	0.994	0.720	0.769	0.999
AKT1	GSK3B	4450372	4439717	9606.ENSP00000451828	9606.ENSP00000324806	0	0	0.218	0.576	0.049	0.995	0.900	0.918	0.999
CCNA2	CDK2	4436109	4435732	9606.ENSP00000274026	9606.ENSP00000266970	0	0.006	0	0	0.403	0.998	0.900	0.973	0.999
HSPA8	HSP90AA1	4449616	4440643	9606.ENSP00000432083	9606.ENSP00000335153	0	0	0	0	0.771	0.730	0.900	0.929	0.999
XIAP	CASP3	4443692	4438651	9606.ENSP00000360242	9606.ENSP00000311032	0	0	0	0	0.061	0.947	0.900	0.937	0.999
AKT1	HSP90AA1	4450372	4440643	9606.ENSP00000451828	9606.ENSP00000335153	0	0	0	0	0.061	0.806	0.900	0.920	0.998
RXRA	RARA	4449061	4434338	9606.ENSP00000419692	9606.ENSP00000254066	0	0	0	0.773	0.088	0.979	0.900	0.747	0.998
HRAS	EGFR	4448459	4436186	9606.ENSP00000407586	9606.ENSP00000275493	0	0	0	0	0.052	0.329	0.900	0.972	0.998
APAF1	CASP3	4450251	4438651	9606.ENSP00000448165	9606.ENSP00000311032	0	0	0	0	0.067	0.825	0.900	0.935	0.998
CDC42	TNK2	4446990	4445619	9606.ENSP00000383118	9606.ENSP00000371341	0	0	0	0	0	0.974	0.900	0.641	0.998
FKBP1A	TGFBR1	4446979	4444485	9606.ENSP00000383003	9606.ENSP00000364133	0	0	0	0	0	0.972	0.900	0.639	0.998
MAPKAPK2	MAPK14	4442808	4433482	9606.ENSP00000356070	9606.ENSP00000229795	0	0	0.350	0.592	0.110	0.950	0.900	0.850	0.997
RXRA	PPARG	4449061	4436745	9606.ENSP00000419692	9606.ENSP00000287820	0	0	0	0.694	0.061	0.961	0.900	0.821	0.997
PTPN11	EGFR	4441096	4436186	9606.ENSP00000340944	9606.ENSP00000275493	0	0	0	0	0	0.800	0.900	0.852	0.996
SHMT1	ATIC	4439233	4433672	9606.ENSP00000318868	9606.ENSP00000236959	0.122	0	0	0	0.737	0.406	0.900	0.721	0.995
HRAS	MAP2K1	4448459	4437859	9606.ENSP00000407586	9606.ENSP00000302486	0	0	0	0	0.134	0.586	0.900	0.857	0.994
KIF11	AURKA	4434801	4432988	9606.ENSP00000260731	9606.ENSP00000216911	0	0	0	0	0.940	0.482	0	0.831	0.994
CDC42	MAPK8	4446990	4446429	9606.ENSP00000383118	9606.ENSP00000378974	0	0	0	0	0.063	0.574	0.900	0.861	0.993
RHOA	MAPK8	4448110	4446429	9606.ENSP00000400175	9606.ENSP00000378974	0	0	0	0	0.062	0.735	0.900	0.765	0.993
NR1H4	RXRA	4450225	4449061	9606.ENSP00000447149	9606.ENSP00000419692	0	0	0	0.668	0.062	0.904	0.900	0.745	0.992
JAK2	PTPN11	4445579	4441096	9606.ENSP00000371067	9606.ENSP00000340944	0	0	0	0	0.062	0.525	0.900	0.849	0.992
HRAS	SRC	4448459	4444215	9606.ENSP00000407586	9606.ENSP00000362680	0	0	0	0	0.107	0.472	0.900	0.833	0.991
AKT1	ESR1	4450372	4448358	9606.ENSP00000451828	9606.ENSP00000405330	0	0	0	0	0.055	0.407	0.900	0.867	0.991
PPARG	FABP4	4436745	4434459	9606.ENSP00000287820	9606.ENSP00000256104	0	0	0	0	0.087	0.064	0.900	0.915	0.991
ESR1	SRC	4448358	4444215	9606.ENSP00000405330	9606.ENSP00000362680	0	0	0	0	0.061	0.520	0.900	0.803	0.990
AR	SRC	4444436	4444215	9606.ENSP00000363822	9606.ENSP00000362680	0	0	0	0	0	0.407	0.900	0.857	0.990
CASP3	MAPK14	4438651	4433482	9606.ENSP00000311032	9606.ENSP00000229795	0	0	0	0	0.061	0.521	0.900	0.793	0.989
CCNA2	KIF11	4436109	4434801	9606.ENSP00000274026	9606.ENSP00000260731	0	0	0	0	0.977	0.150	0	0.478	0.989
HSP90AA1	EGFR	4440643	4436186	9606.ENSP00000335153	9606.ENSP00000275493	0	0	0	0	0	0.487	0.900	0.817	0.989
APAF1	XIAP	4450251	4443692	9606.ENSP00000448165	9606.ENSP00000360242	0	0	0	0	0.114	0.524	0.900	0.771	0.989
CDC42	SRC	4446990	4444215	9606.ENSP00000383118	9606.ENSP00000362680	0	0	0	0	0.066	0.160	0.900	0.864	0.988
AR	HSP90AA1	4444436	4440643	9606.ENSP00000363822	9606.ENSP00000335153	0	0	0	0	0	0.474	0.900	0.803	0.988
AKT1	RHOA	4450372	4448110	9606.ENSP00000451828	9606.ENSP00000400175	0	0	0	0	0.061	0.160	0.900	0.858	0.987
NR1H3	RXRA	4451232	4449061	9606.ENSP00000477707	9606.ENSP00000419692	0	0	0	0.684	0.062	0.825	0.900	0.729	0.986
CCNA2	AURKA	4436109	4432988	9606.ENSP00000274026	9606.ENSP00000216911	0	0	0	0	0.964	0.177	0	0.582	0.986
RXRA	NR1H2	4449061	4434320	9606.ENSP00000419692	9606.ENSP00000253727	0	0	0	0.694	0.061	0.825	0.900	0.713	0.985
HSP90AA1	PGR	4440643	4439740	9606.ENSP00000335153	9606.ENSP00000325120	0	0	0	0	0	0.523	0.900	0.720	0.985
TGFBR1	TGFB2	4444485	4442765	9606.ENSP00000364133	9606.ENSP00000355896	0	0	0	0	0.056	0.497	0.900	0.717	0.984
SERPINA1	ALB	4448813	4437206	9606.ENSP00000416066	9606.ENSP00000295897	0	0	0	0	0.292	0	0.900	0.789	0.983
DHFR	SHMT1	4447922	4439233	9606.ENSP00000396308	9606.ENSP00000318868	0.071	0	0	0	0.173	0	0.900	0.813	0.983
HSP90AA1	NR3C1	4440643	4433539	9606.ENSP00000335153	9606.ENSP00000231509	0	0	0	0	0	0.474	0.900	0.710	0.983
HRAS	PTPN11	4448459	4441096	9606.ENSP00000407586	9606.ENSP00000340944	0	0	0	0	0.086	0.186	0.900	0.790	0.982
SRC	HSP90AA1	4444215	4440643	9606.ENSP00000362680	9606.ENSP00000335153	0	0	0	0	0	0.473	0.900	0.676	0.981
PTPN11	MAP2K1	4441096	4437859	9606.ENSP00000340944	9606.ENSP00000302486	0	0	0	0	0.064	0.468	0.900	0.667	0.981
CCNA2	CDK7	4436109	4434485	9606.ENSP00000274026	9606.ENSP00000256443	0	0.003	0	0	0.081	0.451	0.900	0.669	0.981
AKT1	RAC1	4450372	4441834	9606.ENSP00000451828	9606.ENSP00000348461	0	0	0	0	0.063	0.456	0.900	0.687	0.981
HRAS	JAK2	4448459	4445579	9606.ENSP00000407586	9606.ENSP00000371067	0	0	0	0	0.055	0.160	0.900	0.790	0.981
HSP90AA1	KDR	4440643	4435337	9606.ENSP00000335153	9606.ENSP00000263923	0	0	0	0	0	0.391	0.900	0.710	0.980
RHOA	SRC	4448110	4444215	9606.ENSP00000400175	9606.ENSP00000362680	0	0	0	0	0.084	0.160	0.900	0.772	0.980
ESR1	HSP90AA1	4448358	4440643	9606.ENSP00000405330	9606.ENSP00000335153	0	0	0	0	0	0.474	0.900	0.633	0.979
MAP2K1	MAPK14	4437859	4433482	9606.ENSP00000302486	9606.ENSP00000229795	0	0	0.364	0.632	0.064	0.676	0.900	0.788	0.979
SRC	MMP9	4444215	4443919	9606.ENSP00000362680	9606.ENSP00000361405	0	0	0	0	0.088	0	0.900	0.796	0.979
AKT1	SRC	4450372	4444215	9606.ENSP00000451828	9606.ENSP00000362680	0	0	0.391	0.562	0.097	0.546	0.900	0.960	0.978
HDAC8	KAT2B	4444214	4435311	9606.ENSP00000362674	9606.ENSP00000263754	0	0	0	0	0.094	0.266	0.900	0.708	0.978
AKT1	IL2	4450372	4433376	9606.ENSP00000451828	9606.ENSP00000226730	0	0	0	0	0	0	0.900	0.793	0.978
ELANE	RNASE3	4450799	4437847	9606.ENSP00000466090	9606.ENSP00000302324	0	0	0	0	0.557	0	0.900	0.542	0.977
GPI	GCK	4448366	4433282	9606.ENSP00000405573	9606.ENSP00000223366	0	0	0	0	0.146	0	0.900	0.749	0.976
HRAS	KIT	4448459	4436763	9606.ENSP00000407586	9606.ENSP00000288135	0	0	0	0	0	0.082	0.900	0.763	0.976
AKT1	PTPN11	4450372	4441096	9606.ENSP00000451828	9606.ENSP00000340944	0	0	0	0	0.088	0.160	0.900	0.727	0.976
MAPK8	IL2	4446429	4433376	9606.ENSP00000378974	9606.ENSP00000226730	0	0	0	0	0	0	0.900	0.769	0.975
HRAS	FGFR1	4448459	4447790	9606.ENSP00000407586	9606.ENSP00000393312	0	0	0	0	0.064	0.186	0.900	0.716	0.975
CDK2	CDK6	4435732	4435642	9606.ENSP00000266970	9606.ENSP00000265734	0	0	0.439	0.927	0.108	0.711	0.900	0.908	0.974
HRAS	MET	4448459	4439114	9606.ENSP00000407586	9606.ENSP00000317272	0	0	0	0	0	0.271	0.900	0.672	0.974
SRC	NOS2	4444215	4439909	9606.ENSP00000362680	9606.ENSP00000327251	0	0	0	0	0.064	0.394	0.900	0.600	0.974
SRC	MMP2	4444215	4433061	9606.ENSP00000362680	9606.ENSP00000219070	0	0	0	0	0.055	0	0.900	0.748	0.974
PTPN11	KIT	4441096	4436763	9606.ENSP00000340944	9606.ENSP00000288135	0	0	0	0	0.063	0.435	0.900	0.574	0.974
AKT1	APAF1	4450372	4450251	9606.ENSP00000451828	9606.ENSP00000448165	0	0	0	0	0.050	0.087	0.900	0.743	0.974
AKT1	SOD2	4450372	4450194	9606.ENSP00000451828	9606.ENSP00000446252	0	0	0	0	0	0	0.900	0.745	0.973
SRC	PGR	4444215	4439740	9606.ENSP00000362680	9606.ENSP00000325120	0	0	0	0	0.062	0.407	0.900	0.560	0.972
CDC42	EGFR	4446990	4436186	9606.ENSP00000383118	9606.ENSP00000275493	0	0	0	0	0	0.126	0.900	0.714	0.972
PTPN11	MET	4441096	4439114	9606.ENSP00000340944	9606.ENSP00000317272	0	0	0	0	0.062	0.472	0.900	0.488	0.971
RXRA	THRA	4449061	4435461	9606.ENSP00000419692	9606.ENSP00000264637	0	0	0	0.702	0.062	0.828	0.800	0.601	0.971
ERBB4	ADAM17	4441238	4438549	9606.ENSP00000342235	9606.ENSP00000309968	0	0	0	0	0	0.379	0.900	0.570	0.971
RHOA	TGFBR1	4448110	4444485	9606.ENSP00000400175	9606.ENSP00000364133	0	0	0	0	0.051	0.208	0.900	0.639	0.969
MAPK8	RAC1	4446429	4441834	9606.ENSP00000378974	9606.ENSP00000348461	0	0	0	0	0.063	0.430	0.900	0.497	0.969
AKT1	CASP3	4450372	4438651	9606.ENSP00000451828	9606.ENSP00000311032	0	0	0	0	0.055	0.393	0	0.950	0.969
RHOA	PTPN11	4448110	4441096	9606.ENSP00000400175	9606.ENSP00000340944	0	0	0	0	0.061	0.078	0.900	0.685	0.969
AR	CDK6	4444436	4435642	9606.ENSP00000363822	9606.ENSP00000265734	0	0	0	0	0	0.524	0.900	0.399	0.968
RHOA	EGFR	4448110	4436186	9606.ENSP00000400175	9606.ENSP00000275493	0	0	0	0	0	0.126	0.900	0.668	0.968
PTPN11	KDR	4441096	4435337	9606.ENSP00000340944	9606.ENSP00000263923	0	0	0	0	0.063	0.435	0.900	0.480	0.968
SRC	PTPN11	4444215	4441096	9606.ENSP00000362680	9606.ENSP00000340944	0	0	0	0.550	0.063	0.469	0.900	0.930	0.968
PTPN11	IL2	4441096	4433376	9606.ENSP00000340944	9606.ENSP00000226730	0	0	0	0	0	0	0.900	0.694	0.968
ELANE	MMP8	4450799	4433667	9606.ENSP00000466090	9606.ENSP00000236826	0	0	0	0	0.175	0	0.900	0.633	0.967
AR	KAT2B	4444436	4435311	9606.ENSP00000363822	9606.ENSP00000263754	0	0	0	0	0	0.478	0.900	0.430	0.967
NR3C2	HSP90AA1	4442077	4440643	9606.ENSP00000350815	9606.ENSP00000335153	0	0	0	0	0	0.474	0.900	0.425	0.967
AR	GSK3B	4444436	4439717	9606.ENSP00000363822	9606.ENSP00000324806	0	0	0	0	0	0.407	0.900	0.490	0.967
IMPDH2	ATIC	4439459	4433672	9606.ENSP00000321584	9606.ENSP00000236959	0.167	0	0	0	0.398	0	0.900	0.419	0.966
SRC	ESR2	4444215	4441379	9606.ENSP00000362680	9606.ENSP00000343925	0	0	0	0	0	0.407	0.900	0.459	0.965
MAPK8	NR3C1	4446429	4433539	9606.ENSP00000378974	9606.ENSP00000231509	0	0	0	0	0.054	0.379	0.900	0.476	0.965
HRAS	IL2	4448459	4433376	9606.ENSP00000407586	9606.ENSP00000226730	0	0	0	0	0	0	0.900	0.671	0.965
HRAS	MAPK8	4448459	4446429	9606.ENSP00000407586	9606.ENSP00000378974	0	0	0	0	0.055	0.459	0.800	0.703	0.965
F7	F10	4444589	4444587	9606.ENSP00000364731	9606.ENSP00000364709	0	0	0.423	0.897	0.404	0.379	0.900	0.786	0.964
MMP9	MMP8	4443919	4433667	9606.ENSP00000361405	9606.ENSP00000236826	0	0	0	0.738	0.546	0	0.900	0.915	0.964
ESR1	PGR	4448358	4439740	9606.ENSP00000405330	9606.ENSP00000325120	0	0	0	0.679	0.102	0.472	0.900	0.964	0.964
SRC	RAC1	4444215	4441834	9606.ENSP00000362680	9606.ENSP00000348461	0	0	0	0	0	0.160	0.900	0.607	0.964
BTK	SYK	4451790	4444619	9606.ENSP00000483570	9606.ENSP00000364907	0	0	0	0.656	0.305	0.321	0.900	0.907	0.964
HRAS	HSP90AA1	4448459	4440643	9606.ENSP00000407586	9606.ENSP00000335153	0	0	0	0	0.055	0.052	0.900	0.640	0.963
PNP	DCK	4442485	4436686	9606.ENSP00000354532	9606.ENSP00000286648	0	0	0	0	0	0	0.900	0.647	0.963
CDC42	ABL1	4446990	4443923	9606.ENSP00000383118	9606.ENSP00000361423	0	0	0	0	0	0.160	0.900	0.600	0.963
SRC	EGFR	4444215	4436186	9606.ENSP00000362680	9606.ENSP00000275493	0	0	0	0.671	0	0.484	0.900	0.954	0.963
HRAS	INSR	4448459	4437994	9606.ENSP00000407586	9606.ENSP00000303830	0	0	0	0	0	0.456	0.900	0.357	0.962
ESR1	MAPK14	4448358	4433482	9606.ENSP00000405330	9606.ENSP00000229795	0	0	0	0	0	0.399	0.900	0.421	0.962
CHEK1	CDK2	4447561	4435732	9606.ENSP00000388648	9606.ENSP00000266970	0	0	0.308	0.719	0.325	0.261	0.900	0.885	0.962
F2	ALB	4438421	4437206	9606.ENSP00000308541	9606.ENSP00000295897	0	0	0	0	0.624	0.043	0	0.897	0.960
MAP2K1	IL2	4437859	4433376	9606.ENSP00000302486	9606.ENSP00000226730	0	0	0	0	0	0	0.900	0.625	0.960
SRC	KDR	4444215	4435337	9606.ENSP00000362680	9606.ENSP00000263923	0	0	0	0.651	0.058	0.460	0.900	0.843	0.960
DHFR	ATIC	4447922	4433672	9606.ENSP00000396308	9606.ENSP00000236959	0.044	0	0	0	0.097	0.050	0.900	0.594	0.960
JAK2	KIT	4445579	4436763	9606.ENSP00000371067	9606.ENSP00000288135	0	0	0	0.563	0	0.472	0.900	0.669	0.960
ESR2	HSP90AA1	4441379	4440643	9606.ENSP00000343925	9606.ENSP00000335153	0	0	0	0	0	0.474	0.900	0.293	0.959
MMP9	MMP3	4443919	4437610	9606.ENSP00000361405	9606.ENSP00000299855	0	0	0	0.791	0.518	0	0.900	0.911	0.959
CDC42	MAPK14	4446990	4433482	9606.ENSP00000383118	9606.ENSP00000229795	0	0	0	0	0.061	0.185	0.900	0.537	0.959
HSPA8	EGFR	4449616	4436186	9606.ENSP00000432083	9606.ENSP00000275493	0	0	0	0	0	0.393	0.900	0.386	0.959
JAK2	SRC	4445579	4444215	9606.ENSP00000371067	9606.ENSP00000362680	0	0	0	0.636	0.061	0.421	0.900	0.851	0.959
SRC	F2	4444215	4438421	9606.ENSP00000362680	9606.ENSP00000308541	0	0	0	0	0	0.050	0.900	0.608	0.959
AKT1	RARA	4450372	4434338	9606.ENSP00000451828	9606.ENSP00000254066	0	0	0	0	0.088	0.407	0.900	0.325	0.958
CDK6	CDK7	4435642	4434485	9606.ENSP00000265734	9606.ENSP00000256443	0	0	0.393	0.846	0.063	0.504	0.900	0.805	0.958
CTSK	MMP13	4435989	4434767	9606.ENSP00000271651	9606.ENSP00000260302	0	0	0	0	0.062	0	0.900	0.591	0.958
CDK2	CDK7	4435732	4434485	9606.ENSP00000266970	9606.ENSP00000256443	0	0	0.408	0.926	0.067	0.539	0.900	0.920	0.957
CDC42	SYK	4446990	4444619	9606.ENSP00000383118	9606.ENSP00000364907	0	0	0	0	0.064	0.160	0.900	0.513	0.956
PTPN11	INSR	4441096	4437994	9606.ENSP00000340944	9606.ENSP00000303830	0	0	0	0	0.062	0.456	0.900	0.247	0.956
HSD17B1	SULT1E1	4450822	4433371	9606.ENSP00000466799	9606.ENSP00000226444	0	0	0	0	0.060	0	0.900	0.571	0.956
CDC42	MET	4446990	4439114	9606.ENSP00000383118	9606.ENSP00000317272	0	0	0	0	0.063	0.271	0.900	0.429	0.955
KAT2B	RARA	4435311	4434338	9606.ENSP00000263754	9606.ENSP00000254066	0	0	0	0	0	0.478	0.900	0.217	0.955
SHMT1	SDS	4439233	4434551	9606.ENSP00000318868	9606.ENSP00000257549	0	0	0	0	0.063	0	0.900	0.559	0.955
RXRA	PPARD	4449061	4438644	9606.ENSP00000419692	9606.ENSP00000310928	0	0	0	0.705	0.062	0.467	0.900	0.604	0.955
RAC1	MAP2K1	4441834	4437859	9606.ENSP00000348461	9606.ENSP00000302486	0	0	0	0	0.061	0.185	0.900	0.490	0.955
VDR	RXRA	4450226	4449061	9606.ENSP00000447173	9606.ENSP00000419692	0	0	0	0.635	0	0.438	0.900	0.677	0.955
TEK	PTPN11	4445310	4441096	9606.ENSP00000369375	9606.ENSP00000340944	0	0	0	0	0.063	0.400	0.900	0.295	0.955
CDC42	KDR	4446990	4435337	9606.ENSP00000383118	9606.ENSP00000263923	0	0	0	0	0	0.182	0.900	0.501	0.955
HSP90AA1	RAB11A	4440643	4434975	9606.ENSP00000335153	9606.ENSP00000261890	0	0	0	0	0	0.052	0.900	0.568	0.955
RHOA	CASP3	4448110	4438651	9606.ENSP00000400175	9606.ENSP00000311032	0	0	0	0	0.058	0.054	0.900	0.555	0.955
MMP3	EGFR	4437610	4436186	9606.ENSP00000299855	9606.ENSP00000275493	0	0	0	0	0.076	0	0.900	0.543	0.954
MAPK8	SRC	4446429	4444215	9606.ENSP00000378974	9606.ENSP00000362680	0	0	0.376	0.573	0.063	0.166	0.900	0.866	0.954
SRC	MET	4444215	4439114	9606.ENSP00000362680	9606.ENSP00000317272	0	0	0	0.684	0.063	0.407	0.900	0.795	0.954
RHOA	MET	4448110	4439114	9606.ENSP00000400175	9606.ENSP00000317272	0	0	0	0	0	0.271	0.900	0.421	0.954
SYK	IL2	4444619	4433376	9606.ENSP00000364907	9606.ENSP00000226730	0	0	0	0	0	0	0.900	0.559	0.954
JAK2	IL2	4445579	4433376	9606.ENSP00000371067	9606.ENSP00000226730	0	0	0	0	0	0	0.900	0.561	0.954
GSK3B	AURKA	4439717	4432988	9606.ENSP00000324806	9606.ENSP00000216911	0	0	0.326	0.624	0	0.394	0.900	0.485	0.953
CASP3	BIRC7	4438651	4433001	9606.ENSP00000311032	9606.ENSP00000217169	0	0	0	0	0.056	0.469	0.800	0.590	0.953
CHEK1	CCNA2	4447561	4436109	9606.ENSP00000388648	9606.ENSP00000274026	0	0	0	0	0.853	0.064	0	0.685	0.953
SYK	SRC	4444619	4444215	9606.ENSP00000364907	9606.ENSP00000362680	0	0	0	0.729	0.054	0.393	0.900	0.913	0.953
NR1H4	ALB	4450225	4437206	9606.ENSP00000447149	9606.ENSP00000295897	0	0	0	0	0.232	0.074	0.900	0.420	0.953
CDC42	MAPK10	4446990	4442217	9606.ENSP00000383118	9606.ENSP00000352157	0	0	0	0	0.063	0.162	0.900	0.476	0.953
TGFBR1	XIAP	4444485	4443692	9606.ENSP00000364133	9606.ENSP00000360242	0	0	0	0	0.062	0.470	0.900	0.170	0.953
SRC	MAP2K1	4444215	4437859	9606.ENSP00000362680	9606.ENSP00000302486	0	0	0.215	0.589	0.062	0.308	0.900	0.730	0.953
CRABP2	RARA	4451723	4434338	9606.ENSP00000482841	9606.ENSP00000254066	0	0	0	0	0	0.064	0.900	0.530	0.952
PLAU	F2	4444017	4438421	9606.ENSP00000361850	9606.ENSP00000308541	0	0	0.415	0.645	0	0.379	0.900	0.434	0.952
RHOA	KDR	4448110	4435337	9606.ENSP00000400175	9606.ENSP00000263923	0	0	0	0	0	0.080	0.900	0.528	0.952
DHFR	AKR1B1	4447922	4436650	9606.ENSP00000396308	9606.ENSP00000285930	0	0	0	0	0	0	0.900	0.534	0.951
PLAU	EGFR	4444017	4436186	9606.ENSP00000361850	9606.ENSP00000275493	0	0	0	0	0.088	0	0.900	0.513	0.951
BTK	HRAS	4451790	4448459	9606.ENSP00000483570	9606.ENSP00000407586	0	0	0	0	0.061	0.160	0.900	0.451	0.950
HRAS	AR	4448459	4444436	9606.ENSP00000407586	9606.ENSP00000363822	0	0	0	0	0	0.084	0.900	0.498	0.950
TEK	MMP2	4445310	4433061	9606.ENSP00000369375	9606.ENSP00000219070	0	0	0	0	0.142	0	0.900	0.472	0.950
RARA	NR3C1	4434338	4433539	9606.ENSP00000254066	9606.ENSP00000231509	0	0	0	0.614	0	0.430	0.900	0.377	0.948
AKT1	INSR	4450372	4437994	9606.ENSP00000451828	9606.ENSP00000303830	0	0	0	0.559	0.052	0.288	0.900	0.677	0.948
RHOA	SYK	4448110	4444619	9606.ENSP00000400175	9606.ENSP00000364907	0	0	0	0	0	0.160	0.900	0.441	0.948
ESR1	KAT2B	4448358	4435311	9606.ENSP00000405330	9606.ENSP00000263754	0	0	0	0	0	0.194	0.900	0.398	0.947
HSP90AA1	AURKA	4440643	4432988	9606.ENSP00000335153	9606.ENSP00000216911	0	0	0	0	0.072	0.092	0.900	0.444	0.946
EIF4E	CASP3	4449328	4438651	9606.ENSP00000425561	9606.ENSP00000311032	0	0	0	0	0	0	0.900	0.489	0.946
RHOA	CDK2	4448110	4435732	9606.ENSP00000400175	9606.ENSP00000266970	0	0	0	0	0.052	0.095	0.900	0.446	0.946
BTK	CDC42	4451790	4446990	9606.ENSP00000483570	9606.ENSP00000383118	0	0	0	0	0.052	0.160	0.900	0.405	0.946
RAC1	EGFR	4441834	4436186	9606.ENSP00000348461	9606.ENSP00000275493	0	0	0	0	0	0.126	0.900	0.440	0.946
AR	MAPK14	4444436	4433482	9606.ENSP00000363822	9606.ENSP00000229795	0	0	0	0	0	0.073	0.900	0.462	0.945
ELANE	SERPINA1	4450799	4448813	9606.ENSP00000466090	9606.ENSP00000416066	0	0	0	0	0.073	0.447	0	0.901	0.945
KAT2B	NR3C1	4435311	4433539	9606.ENSP00000263754	9606.ENSP00000231509	0	0	0	0	0.083	0.194	0.900	0.349	0.945
MAPK8	AR	4446429	4444436	9606.ENSP00000378974	9606.ENSP00000363822	0	0	0	0	0	0	0.900	0.479	0.945
RXRA	FABP4	4449061	4434459	9606.ENSP00000419692	9606.ENSP00000256104	0	0	0	0	0.061	0.064	0.900	0.455	0.945
HSD11B1	PPARG	4442791	4436745	9606.ENSP00000355995	9606.ENSP00000287820	0	0	0	0	0.061	0	0.900	0.462	0.945
AR	NR3C2	4444436	4442077	9606.ENSP00000363822	9606.ENSP00000350815	0	0	0	0.779	0.061	0.379	0.900	0.670	0.945
HSPA8	NR3C1	4449616	4433539	9606.ENSP00000432083	9606.ENSP00000231509	0	0	0	0	0	0.166	0.900	0.386	0.944
KAT2B	MAPK14	4435311	4433482	9606.ENSP00000263754	9606.ENSP00000229795	0	0	0	0	0.055	0.342	0.900	0.214	0.944
SYK	RAC1	4444619	4441834	9606.ENSP00000364907	9606.ENSP00000348461	0	0	0	0	0.064	0.160	0.900	0.381	0.944
SRC	PLAU	4444215	4444017	9606.ENSP00000362680	9606.ENSP00000361850	0	0	0	0	0.069	0.050	0.900	0.443	0.944
AR	NR3C1	4444436	4433539	9606.ENSP00000363822	9606.ENSP00000231509	0	0	0	0.816	0	0.379	0.900	0.806	0.944
MAPK8	MAPKAPK2	4446429	4442808	9606.ENSP00000378974	9606.ENSP00000356070	0	0	0.370	0.586	0	0.179	0.900	0.594	0.944
MAPKAPK2	MAPK10	4442808	4442217	9606.ENSP00000356070	9606.ENSP00000352157	0	0	0.303	0.583	0	0.179	0.900	0.628	0.943
SYK	PTPN11	4444619	4441096	9606.ENSP00000364907	9606.ENSP00000340944	0	0	0	0.550	0.062	0.160	0.900	0.776	0.943
HRAS	RAC1	4448459	4441834	9606.ENSP00000407586	9606.ENSP00000348461	0	0	0.254	0.750	0.064	0.348	0.900	0.432	0.943
ESR1	EGFR	4448358	4436186	9606.ENSP00000405330	9606.ENSP00000275493	0	0	0	0	0	0.402	0	0.908	0.943
GSK3B	NR3C1	4439717	4433539	9606.ENSP00000324806	9606.ENSP00000231509	0	0	0	0	0	0.085	0.900	0.432	0.943
NR3C2	NR3C1	4442077	4433539	9606.ENSP00000350815	9606.ENSP00000231509	0	0	0	0.861	0	0.379	0.900	0.942	0.943
CDK7	RARA	4434485	4434338	9606.ENSP00000256443	9606.ENSP00000254066	0	0	0	0	0	0.320	0.900	0.234	0.943
MAPK8	MAPK14	4446429	4433482	9606.ENSP00000378974	9606.ENSP00000229795	0	0	0.396	0.924	0.064	0.386	0.900	0.937	0.943
SRC	ABL1	4444215	4443923	9606.ENSP00000362680	9606.ENSP00000361423	0	0	0	0.882	0.067	0.379	0.900	0.922	0.943
CRABP2	RXRA	4451723	4449061	9606.ENSP00000482841	9606.ENSP00000419692	0	0	0	0	0	0.064	0.900	0.432	0.942
SRC	MAPK14	4444215	4433482	9606.ENSP00000362680	9606.ENSP00000229795	0	0	0.254	0.627	0	0.146	0.900	0.765	0.941
ESR1	ESR2	4448358	4441379	9606.ENSP00000405330	9606.ENSP00000343925	0	0	0	0.925	0.061	0.379	0.900	0.967	0.941
MAPK14	IL2	4433482	4433376	9606.ENSP00000229795	9606.ENSP00000226730	0	0	0	0	0	0	0.900	0.440	0.941
RAC1	MAPK14	4441834	4433482	9606.ENSP00000348461	9606.ENSP00000229795	0	0	0	0	0.061	0.185	0.900	0.320	0.941
JAK2	MAP2K1	4445579	4437859	9606.ENSP00000371067	9606.ENSP00000302486	0	0	0	0.601	0	0.261	0.900	0.581	0.940
RHOA	CDC42	4448110	4446990	9606.ENSP00000400175	9606.ENSP00000383118	0	0	0.418	0.950	0.267	0.186	0.900	0.960	0.939
BTK	SRC	4451790	4444215	9606.ENSP00000483570	9606.ENSP00000362680	0	0	0	0.850	0.062	0.315	0.900	0.935	0.939
HSP90AA1	IL2	4440643	4433376	9606.ENSP00000335153	9606.ENSP00000226730	0	0	0	0	0	0	0.900	0.416	0.939
AKT1	CDC42	4450372	4446990	9606.ENSP00000451828	9606.ENSP00000383118	0	0	0	0	0.063	0.160	0	0.928	0.939
F10	F2	4444587	4438421	9606.ENSP00000364709	9606.ENSP00000308541	0	0	0.391	0.763	0.200	0	0.900	0.806	0.938
HSPA8	AR	4449616	4444436	9606.ENSP00000432083	9606.ENSP00000363822	0	0	0	0	0	0.109	0.900	0.348	0.936
RHOA	HSP90AA1	4448110	4440643	9606.ENSP00000400175	9606.ENSP00000335153	0	0	0	0	0	0.052	0.900	0.387	0.936
AKT1	AURKA	4450372	4432988	9606.ENSP00000451828	9606.ENSP00000216911	0	0	0.351	0.723	0	0.161	0.900	0.739	0.936
JAK2	NOS2	4445579	4439909	9606.ENSP00000371067	9606.ENSP00000327251	0	0	0	0	0	0.065	0.900	0.364	0.935
ERBB4	EGFR	4441238	4436186	9606.ENSP00000342235	9606.ENSP00000275493	0	0	0	0.946	0	0.347	0.900	0.905	0.935
DAPK1	CASP3	4447310	4438651	9606.ENSP00000386135	9606.ENSP00000311032	0	0	0	0	0	0	0.900	0.384	0.935
RAC1	MET	4441834	4439114	9606.ENSP00000348461	9606.ENSP00000317272	0	0	0	0	0.061	0.271	0.900	0.171	0.935
ABL1	RAC1	4443923	4441834	9606.ENSP00000361423	9606.ENSP00000348461	0	0	0	0	0	0.160	0.900	0.292	0.935
HRAS	RHOA	4448459	4448110	9606.ENSP00000407586	9606.ENSP00000400175	0	0	0.415	0.768	0.064	0.170	0.900	0.655	0.934
NR3C1	MAPK14	4433539	4433482	9606.ENSP00000231509	9606.ENSP00000229795	0	0	0	0	0	0.073	0.900	0.347	0.934
HRAS	F2	4448459	4438421	9606.ENSP00000407586	9606.ENSP00000308541	0	0	0	0	0	0.050	0.900	0.357	0.933
RXRA	KAT2B	4449061	4435311	9606.ENSP00000419692	9606.ENSP00000263754	0	0	0	0	0.061	0.194	0.900	0.222	0.933
EIF4E	MAPK14	4449328	4433482	9606.ENSP00000425561	9606.ENSP00000229795	0	0	0	0	0.062	0	0.900	0.351	0.933
HRAS	TEK	4448459	4445310	9606.ENSP00000407586	9606.ENSP00000369375	0	0	0	0	0	0.082	0.900	0.325	0.932
RHOA	IL2	4448110	4433376	9606.ENSP00000400175	9606.ENSP00000226730	0	0	0	0	0	0	0.900	0.348	0.932
CDK2	AURKA	4435732	4432988	9606.ENSP00000266970	9606.ENSP00000216911	0	0	0.431	0.760	0.303	0.880	0	0.587	0.932
AKT1	AR	4450372	4444436	9606.ENSP00000451828	9606.ENSP00000363822	0	0	0	0	0	0.407	0	0.890	0.932
BTK	RAC1	4451790	4441834	9606.ENSP00000483570	9606.ENSP00000348461	0	0	0	0	0.093	0.160	0.900	0.213	0.932
AKT1	MAPK14	4450372	4433482	9606.ENSP00000451828	9606.ENSP00000229795	0	0	0.303	0.623	0.082	0.715	0.600	0.858	0.931
HSPA8	PGR	4449616	4439740	9606.ENSP00000432083	9606.ENSP00000325120	0	0	0	0	0	0.183	0.900	0.229	0.931
ABL1	CCNA2	4443923	4436109	9606.ENSP00000361423	9606.ENSP00000274026	0	0	0	0	0	0.090	0.900	0.297	0.930
ALB	TTR	4437206	4433675	9606.ENSP00000295897	9606.ENSP00000237014	0	0	0	0	0.295	0.104	0	0.898	0.930
AKT1	RXRA	4450372	4449061	9606.ENSP00000451828	9606.ENSP00000419692	0	0	0	0	0.085	0.085	0.900	0.271	0.930
SYK	MAPK14	4444619	4433482	9606.ENSP00000364907	9606.ENSP00000229795	0	0	0	0.574	0.061	0.146	0.900	0.507	0.930
ABL1	CDK6	4443923	4435642	9606.ENSP00000361423	9606.ENSP00000265734	0	0	0	0.616	0.062	0.093	0.900	0.628	0.929
ABL1	CDK2	4443923	4435732	9606.ENSP00000361423	9606.ENSP00000266970	0	0	0	0.658	0.085	0.149	0.900	0.494	0.929
MME	DPP4	4448967	4442387	9606.ENSP00000418525	9606.ENSP00000353731	0	0	0	0	0.075	0	0.800	0.643	0.928
JAK2	EGFR	4445579	4436186	9606.ENSP00000371067	9606.ENSP00000275493	0	0	0	0.573	0	0.472	0.800	0.830	0.928
CASP1	CASP3	4449658	4438651	9606.ENSP00000433138	9606.ENSP00000311032	0	0	0	0.658	0	0	0.900	0.831	0.928
HRAS	PIM1	4448459	4444200	9606.ENSP00000407586	9606.ENSP00000362608	0	0	0	0	0.061	0.157	0.900	0.198	0.928
BTK	MAPK8	4451790	4446429	9606.ENSP00000483570	9606.ENSP00000378974	0	0	0	0.568	0.061	0.115	0.900	0.480	0.927
MAPK10	RAC1	4442217	4441834	9606.ENSP00000352157	9606.ENSP00000348461	0	0	0	0	0.063	0.162	0.900	0.169	0.926
JAK2	CDK6	4445579	4435642	9606.ENSP00000371067	9606.ENSP00000265734	0	0	0	0.640	0.062	0.175	0.900	0.372	0.926
JAK2	ERBB4	4445579	4441238	9606.ENSP00000371067	9606.ENSP00000342235	0	0	0	0.576	0	0.102	0.900	0.520	0.926
RAC1	KDR	4441834	4435337	9606.ENSP00000348461	9606.ENSP00000263923	0	0	0	0	0	0.131	0.900	0.224	0.926
CHEK1	CDK7	4447561	4434485	9606.ENSP00000388648	9606.ENSP00000256443	0	0	0.310	0.642	0.062	0	0.900	0.493	0.926
CASP1	RHOA	4449658	4448110	9606.ENSP00000433138	9606.ENSP00000400175	0	0	0	0	0	0.054	0.900	0.283	0.926
RHOA	FKBP1A	4448110	4446979	9606.ENSP00000400175	9606.ENSP00000383003	0	0	0	0	0.136	0	0.900	0.204	0.925
MAPK8	ABL1	4446429	4443923	9606.ENSP00000378974	9606.ENSP00000361423	0	0	0	0.580	0	0.073	0.900	0.568	0.925
MAPK8	MAP2K1	4446429	4437859	9606.ENSP00000378974	9606.ENSP00000302486	0	0	0.361	0.591	0.063	0.348	0.800	0.862	0.925
MMP16	MMP2	4436682	4433061	9606.ENSP00000286614	9606.ENSP00000219070	0	0	0	0.768	0.098	0	0.900	0.879	0.925
ESR1	NR3C1	4448358	4433539	9606.ENSP00000405330	9606.ENSP00000231509	0	0	0	0.660	0	0	0.900	0.751	0.925
ABL1	MAPK14	4443923	4433482	9606.ENSP00000361423	9606.ENSP00000229795	0	0	0	0.623	0.061	0.146	0.900	0.384	0.924
RHOA	RAC1	4448110	4441834	9606.ENSP00000400175	9606.ENSP00000348461	0	0	0.408	0.945	0.113	0.157	0.900	0.777	0.923
MAPK8	MET	4446429	4439114	9606.ENSP00000378974	9606.ENSP00000317272	0	0	0	0.560	0.062	0.073	0.900	0.447	0.923
RXRA	MAPK8	4449061	4446429	9606.ENSP00000419692	9606.ENSP00000378974	0	0	0	0	0	0	0.900	0.262	0.923
RXRA	NR3C1	4449061	4433539	9606.ENSP00000419692	9606.ENSP00000231509	0	0	0	0.632	0	0	0.900	0.641	0.923
MMP3	MMP2	4437610	4433061	9606.ENSP00000299855	9606.ENSP00000219070	0	0	0	0.880	0.181	0	0.900	0.892	0.923
GSK3B	CDK6	4439717	4435642	9606.ENSP00000324806	9606.ENSP00000265734	0	0	0.304	0.730	0.063	0.093	0.900	0.386	0.922
MAPK8	KIT	4446429	4436763	9606.ENSP00000378974	9606.ENSP00000288135	0	0	0	0.566	0	0.087	0.900	0.447	0.922
TGFB2	ALB	4442765	4437206	9606.ENSP00000355896	9606.ENSP00000295897	0	0	0	0	0	0	0.900	0.255	0.922
HSP90AA1	MMP2	4440643	4433061	9606.ENSP00000335153	9606.ENSP00000219070	0	0	0	0	0	0.379	0	0.878	0.921
KDR	MAPK14	4435337	4433482	9606.ENSP00000263923	9606.ENSP00000229795	0	0	0	0.579	0	0.084	0.900	0.442	0.921
CDC42	MAPKAPK2	4446990	4442808	9606.ENSP00000383118	9606.ENSP00000356070	0	0	0	0	0.063	0	0.900	0.220	0.920
AR	PGR	4444436	4439740	9606.ENSP00000363822	9606.ENSP00000325120	0	0	0	0.813	0.069	0	0.900	0.904	0.919
MMP9	MMP13	4443919	4434767	9606.ENSP00000361405	9606.ENSP00000260302	0	0	0	0.797	0.064	0	0.900	0.878	0.919
BTK	JAK2	4451790	4445579	9606.ENSP00000483570	9606.ENSP00000371067	0	0	0	0.618	0.080	0	0.900	0.448	0.919
ELANE	TTR	4450799	4433675	9606.ENSP00000466090	9606.ENSP00000237014	0	0	0	0	0.062	0	0.900	0.211	0.919
HSPA8	NR3C2	4449616	4442077	9606.ENSP00000432083	9606.ENSP00000350815	0	0	0	0	0	0.109	0.900	0.163	0.919
RAC1	HSP90AA1	4441834	4440643	9606.ENSP00000348461	9606.ENSP00000335153	0	0	0	0	0	0.052	0.900	0.208	0.918
CASP1	EIF4E	4449658	4449328	9606.ENSP00000433138	9606.ENSP00000425561	0	0	0	0	0	0	0.900	0.219	0.918
MAPK8	RARA	4446429	4434338	9606.ENSP00000378974	9606.ENSP00000254066	0	0	0	0	0	0	0.900	0.218	0.918
MAPK8	TEK	4446429	4445310	9606.ENSP00000378974	9606.ENSP00000369375	0	0	0	0.566	0	0.087	0.900	0.328	0.917
RXRA	NR1I2	4449061	4440710	9606.ENSP00000419692	9606.ENSP00000336528	0	0	0	0.631	0.061	0.890	0	0.639	0.917
RXRA	ALB	4449061	4437206	9606.ENSP00000419692	9606.ENSP00000295897	0	0	0	0	0.062	0.074	0.900	0.167	0.917
SOD2	GSR	4450194	4433142	9606.ENSP00000446252	9606.ENSP00000221130	0.071	0	0	0	0.113	0	0	0.906	0.916
F2	MAP2K1	4438421	4437859	9606.ENSP00000308541	9606.ENSP00000302486	0	0	0	0	0	0	0.900	0.189	0.915
MAPK10	NR3C1	4442217	4433539	9606.ENSP00000352157	9606.ENSP00000231509	0	0	0	0	0.051	0	0.900	0.179	0.915
VDR	RARA	4450226	4434338	9606.ENSP00000447173	9606.ENSP00000254066	0	0	0	0.697	0	0	0.900	0.497	0.914
RAC1	KIT	4441834	4436763	9606.ENSP00000348461	9606.ENSP00000288135	0	0	0	0	0	0.080	0.900	0.144	0.914
NR3C2	PGR	4442077	4439740	9606.ENSP00000350815	9606.ENSP00000325120	0	0	0	0.809	0.061	0	0.900	0.663	0.914
AKT1	XIAP	4450372	4443692	9606.ENSP00000451828	9606.ENSP00000360242	0	0	0	0	0	0.704	0	0.721	0.913
CHEK1	KIT	4447561	4436763	9606.ENSP00000388648	9606.ENSP00000288135	0	0	0	0.554	0	0.057	0.900	0.296	0.913
TEK	MAPK14	4445310	4433482	9606.ENSP00000369375	9606.ENSP00000229795	0	0	0	0.585	0	0.084	0.900	0.257	0.913
THRA	RARA	4435461	4434338	9606.ENSP00000264637	9606.ENSP00000254066	0	0	0	0.795	0.070	0	0.900	0.555	0.913
PGR	NR3C1	4439740	4433539	9606.ENSP00000325120	9606.ENSP00000231509	0	0	0	0.839	0	0	0.900	0.780	0.912
PDE4D	DCK	4441530	4436686	9606.ENSP00000345502	9606.ENSP00000286648	0	0	0	0	0.061	0	0.900	0.140	0.912
MMP13	MMP2	4434767	4433061	9606.ENSP00000260302	9606.ENSP00000219070	0	0	0	0.890	0.061	0	0.900	0.835	0.911
MMP3	MMP13	4437610	4434767	9606.ENSP00000299855	9606.ENSP00000260302	0	0	0.249	0.944	0.085	0	0.900	0.893	0.910
MAPK10	MAPK14	4442217	4433482	9606.ENSP00000352157	9606.ENSP00000229795	0	0	0.347	0.921	0.064	0.052	0.900	0.594	0.910
MMP16	MMP13	4436682	4434767	9606.ENSP00000286614	9606.ENSP00000260302	0	0	0	0.859	0	0	0.900	0.741	0.910
AKT1	NOS2	4450372	4439909	9606.ENSP00000451828	9606.ENSP00000327251	0	0	0	0	0.063	0.065	0.800	0.543	0.909
RXRA	NOS2	4449061	4439909	9606.ENSP00000419692	9606.ENSP00000327251	0	0	0	0	0	0.091	0.900	0.087	0.909
MAPKAPK2	KDR	4442808	4435337	9606.ENSP00000356070	9606.ENSP00000263923	0	0	0	0.559	0	0	0.900	0.217	0.908
ESR1	MAPK8	4448358	4446429	9606.ENSP00000405330	9606.ENSP00000378974	0	0	0	0	0	0	0.800	0.559	0.908
HRAS	MAPK10	4448459	4442217	9606.ENSP00000407586	9606.ENSP00000352157	0	0	0	0	0.055	0.166	0.800	0.487	0.908
MMP9	MMP2	4443919	4433061	9606.ENSP00000361405	9606.ENSP00000219070	0	0	0	0.929	0.061	0	0.900	0.958	0.908
RARA	MAPK14	4434338	4433482	9606.ENSP00000254066	9606.ENSP00000229795	0	0	0	0	0	0.073	0.900	0.081	0.907
VDR	GC	4450226	4449184	9606.ENSP00000447173	9606.ENSP00000421725	0	0	0	0	0.062	0.057	0	0.902	0.906
CDC42	RAC1	4446990	4441834	9606.ENSP00000383118	9606.ENSP00000348461	0	0	0.442	0.970	0.072	0	0.900	0.763	0.906
SERPINA1	TGFB2	4448813	4442765	9606.ENSP00000416066	9606.ENSP00000355896	0	0	0	0	0	0	0.900	0.107	0.906
RXRA	HSD11B1	4449061	4442791	9606.ENSP00000419692	9606.ENSP00000355995	0	0	0	0	0	0	0.900	0.094	0.905
ERBB4	PTPN11	4441238	4441096	9606.ENSP00000342235	9606.ENSP00000340944	0	0	0	0	0	0.800	0	0.547	0.905
RNASE3	TTR	4437847	4433675	9606.ENSP00000302324	9606.ENSP00000237014	0	0	0	0	0	0	0.900	0.087	0.904
NR1H3	NR1H2	4451232	4434320	9606.ENSP00000477707	9606.ENSP00000253727	0	0	0	0.960	0	0	0.900	0.855	0.903
MAPK8	MAPK10	4446429	4442217	9606.ENSP00000378974	9606.ENSP00000352157	0	0	0.445	0.984	0.061	0	0.900	0.741	0.903
PDE4B	DCK	4440326	4436686	9606.ENSP00000332116	9606.ENSP00000286648	0	0	0	0	0.061	0	0.900	0	0.902
AKT1	HRAS	4450372	4448459	9606.ENSP00000451828	9606.ENSP00000407586	0	0	0	0	0.076	0.160	0	0.883	0.901
MAPK8	CASP3	4446429	4438651	9606.ENSP00000378974	9606.ENSP00000311032	0	0	0	0	0.055	0.294	0	0.863	0.901
